# Supplementary material for: (E)-N′-[(2-Hy­droxy­naphthalen-1-yl)methyl­idene]-4-methyl­benzene­sulfono­hydrazide
Source: Acta Crystallogr Sect E Struct Rep Online. 2011 Feb 26;67(Pt 3):o713. doi: 10.1107/S1600536811006088 (PMC3052163; doi:10.1107/S1600536811006088)
Supplement: Supplementary file 2 [file e-67-0o713-Isup2.hkl]

# 
# h,k,l, Fc-squared, Fo-squared, sigma(Fo-squared) and status flag 
# 
data_I
_shelx_title ' KHD89H in P2(1)/c' 
_shelx_refln_list_code          4 
_shelx_F_calc_maximum      176.90 
_exptl_crystal_F_000       808.00 
_reflns_d_resolution_high  0.7276 
 
loop_ 
 _symmetry_equiv_pos_as_xyz 
 'x, y, z' 
 '-x, y+1/2, -z+1/2' 
 '-x, -y, -z' 
 'x, -y-1/2, z-1/2' 
 
_cell_length_a    15.7404 
_cell_length_b    10.5727 
_cell_length_c    10.3220 
_cell_angle_alpha  90.000 
_cell_angle_beta  103.864 
_cell_angle_gamma  90.000 
 
_shelx_F_squared_multiplier     1.000 
 
loop_ 
 _refln_index_h 
 _refln_index_k 
 _refln_index_l 
 _refln_F_squared_calc 
 _refln_F_squared_meas 
 _refln_F_squared_sigma 
 _refln_observed_status 
   2   0   0      960.14     1062.11     13.86 o 
   3   0   0    10212.10    10605.87    526.99 o 
   4   0   0    20884.07    20474.84     57.09 o 
   5   0   0     1085.84     1102.10     21.22 o 
   6   0   0       10.50        0.95      5.85 o 
   7   0   0       69.42       55.95      6.60 o 
   8   0   0      146.57      187.43     13.48 o 
   9   0   0     1179.81     1154.42     35.01 o 
  10   0   0       74.48       72.61      6.44 o 
  11   0   0      167.49      168.37      5.58 o 
  12   0   0        0.38       -5.69      5.69 o 
  13   0   0     4868.22     4720.86     67.01 o 
  14   0   0      514.85      481.42      6.73 o 
  15   0   0        1.53        7.54      6.75 o 
  16   0   0       41.73       41.10      6.70 o 
  17   0   0       82.98       77.50      7.38 o 
  18   0   0        7.43       11.95      6.52 o 
  19   0   0        7.16        6.36      8.18 o 
  20   0   0        7.51        6.10      8.12 o 
   1   1   0     5403.73     6638.16     72.29 o 
   2   1   0     1984.70     2282.29     21.15 o 
   3   1   0     1827.76     1870.91     21.46 o 
   4   1   0     3139.90     3282.78     48.53 o 
   5   1   0     1586.89     1630.19     21.33 o 
   6   1   0      142.83      144.80      4.76 o 
   7   1   0      202.89      208.11      5.14 o 
   8   1   0      493.89      438.12      5.23 o 
   9   1   0      161.74      159.72      5.02 o 
  10   1   0       23.96       27.85      3.92 o 
  11   1   0      594.53      555.71      6.56 o 
  12   1   0      302.60      293.41      5.40 o 
  13   1   0       56.70       53.28      4.09 o 
  14   1   0      113.46      118.81      4.44 o 
  15   1   0       73.07       70.29      4.20 o 
  16   1   0        3.67        7.57      4.55 o 
  17   1   0        0.01        5.12      4.67 o 
  18   1   0       17.61       18.12      5.36 o 
  19   1   0        4.17        5.35      6.06 o 
  20   1   0        2.64        9.04      5.82 o 
   0   2   0     2813.10     2751.76    225.15 o 
   1   2   0     7592.11     8352.64     39.60 o 
   2   2   0     3981.95     4219.02     85.95 o 
   3   2   0     2407.23     2408.76     12.07 o 
   4   2   0      102.34       87.66      4.23 o 
   5   2   0       54.33       42.73      4.45 o 
   6   2   0      401.61      399.49      5.53 o 
   7   2   0        0.09        7.38      4.20 o 
   8   2   0        1.32        6.20      3.93 o 
   9   2   0        1.69        2.61      3.52 o 
  10   2   0      241.28      201.83      4.49 o 
  11   2   0        2.37       -0.35      4.06 o 
  12   2   0      463.60      432.71      4.88 o 
  13   2   0       64.18       71.74      3.99 o 
  14   2   0       21.48       22.97      4.70 o 
  15   2   0      234.55      204.26      7.41 o 
  16   2   0       34.91       31.64      4.30 o 
  17   2   0       24.93       24.08      4.59 o 
  18   2   0        0.27        8.89      5.93 o 
  19   2   0       38.32       47.93      5.49 o 
  20   2   0       19.40       22.10      6.47 o 
   1   3   0     9566.40     9378.26    495.71 o 
   2   3   0     3926.49     3974.39     42.24 o 
   3   3   0     1690.26     1721.97     41.69 o 
   4   3   0      194.00      223.17      4.85 o 
   5   3   0     1112.88     1091.62     11.83 o 
   6   3   0       92.43      134.98      4.34 o 
   7   3   0      562.56      552.52      6.11 o 
   8   3   0      640.20      620.50     10.93 o 
   9   3   0       87.00      101.28      6.53 o 
  10   3   0      125.36      130.84      4.34 o 
  11   3   0      765.14      753.15     12.72 o 
  12   3   0      322.83      320.96      6.73 o 
  13   3   0       26.97       27.55      4.26 o 
  14   3   0      486.26      491.73      8.68 o 
  15   3   0       17.74       20.39      4.28 o 
  16   3   0        7.34       13.06      4.82 o 
  17   3   0        4.86        3.54      5.28 o 
  18   3   0       58.17       68.42      5.34 o 
  19   3   0        0.01       -0.65      5.74 o 
  20   3   0        2.30        3.13      6.29 o 
   0   4   0     3801.56     2557.17   1335.87 o 
   1   4   0      397.72      373.56     15.21 o 
   2   4   0     1181.17     1327.55     29.51 o 
   3   4   0     1705.64     1731.04     24.39 o 
   4   4   0      907.05      923.52      9.09 o 
   5   4   0     1969.58     2214.11     19.37 o 
   6   4   0       11.93        4.75      4.00 o 
   7   4   0        1.00        2.05      4.47 o 
   8   4   0      123.57      137.38      5.22 o 
   9   4   0      626.48      575.52      4.98 o 
  10   4   0       55.03       49.48      4.31 o 
  11   4   0        3.25       12.11      4.95 o 
  12   4   0      380.51      362.20      5.51 o 
  13   4   0       89.54       87.52      4.54 o 
  14   4   0        0.21        4.74      3.88 o 
  15   4   0       64.75       71.21      5.36 o 
  16   4   0       25.00       30.05      6.35 o 
  17   4   0       22.13       31.26      5.37 o 
  18   4   0       13.55       21.07      8.16 o 
  19   4   0        0.79        0.15      5.36 o 
  20   4   0        0.84        1.15      6.28 o 
   1   5   0     3768.88     3786.67    158.04 o 
   2   5   0     2859.33     3036.79    137.13 o 
   3   5   0     1035.71     1105.44     13.84 o 
   4   5   0     1237.59     1362.32     11.40 o 
   5   5   0       13.41       24.36      5.08 o 
   6   5   0      209.72      222.67      5.89 o 
   7   5   0       74.16       81.26      5.24 o 
   8   5   0       17.31       17.44      4.09 o 
   9   5   0      183.53      180.94      5.03 o 
  10   5   0      103.53      109.47      4.39 o 
  11   5   0      252.90      254.19      5.62 o 
  12   5   0      143.94      138.16      4.36 o 
  13   5   0       34.91       39.88      3.98 o 
  14   5   0       18.01       29.11      4.93 o 
  15   5   0       73.96       76.32      5.06 o 
  16   5   0        6.30        7.56      4.43 o 
  17   5   0       16.30       17.70      5.86 o 
  18   5   0        8.77        9.53      7.30 o 
  19   5   0       12.00       13.82      6.82 o 
   0   6   0       30.25       32.77     11.01 o 
   1   6   0      172.22      184.46      6.10 o 
   2   6   0      479.99      484.41     11.51 o 
   3   6   0      393.86      400.06      8.36 o 
   4   6   0      136.64      153.27      7.51 o 
   5   6   0       80.30       88.11      7.25 o 
   6   6   0      176.44      182.23      6.07 o 
   7   6   0      123.19      105.81      4.69 o 
   8   6   0        5.73       14.04      5.73 o 
   9   6   0       37.16       39.81      5.70 o 
  10   6   0      171.81      172.08      6.08 o 
  11   6   0      143.21      149.18      5.91 o 
  12   6   0       27.79       30.22      4.42 o 
  13   6   0        1.12        0.21      4.72 o 
  14   6   0       26.44       26.92      5.29 o 
  15   6   0        0.00       -5.57      5.57 o 
  16   6   0        0.85       -2.94      5.41 o 
  17   6   0       22.25        6.01      6.68 o 
  18   6   0        1.01       -7.05      7.05 o 
  19   6   0        0.01       10.83     10.75 o 
   1   7   0       37.87       34.81     10.79 o 
   2   7   0      527.37      518.26     27.75 o 
   3   7   0       74.15       76.86      5.43 o 
   4   7   0      335.02      335.29      6.30 o 
   5   7   0        7.33        6.22      6.67 o 
   6   7   0        3.89        5.89      6.73 o 
   7   7   0        4.39        6.85      5.37 o 
   8   7   0        6.28        2.11      5.55 o 
   9   7   0       57.84       63.59      5.69 o 
  10   7   0       17.10       11.50      5.71 o 
  11   7   0      112.78      111.61      7.55 o 
  12   7   0       25.81       24.14      6.13 o 
  13   7   0        9.73        7.94      6.56 o 
  14   7   0       28.77       31.11      8.45 o 
  15   7   0        3.04        3.64      6.78 o 
  16   7   0       12.82       17.26      7.23 o 
  17   7   0       14.19       16.59      8.04 o 
  18   7   0        0.05        6.34      8.19 o 
   0   8   0        0.11        3.76     11.60 o 
   1   8   0      123.37      139.99      9.02 o 
   2   8   0        7.73       13.57      5.82 o 
   3   8   0      546.86      554.58      7.15 o 
   4   8   0      260.04      255.90      6.30 o 
   5   8   0        6.05        5.68      5.12 o 
   6   8   0       39.64       33.46      9.59 o 
   7   8   0       10.34       11.55      7.23 o 
   8   8   0       77.86       81.27      6.05 o 
   9   8   0       10.34        8.43      5.96 o 
  10   8   0      265.34      253.49      6.59 o 
  11   8   0       23.78       24.20      6.36 o 
  12   8   0       54.45       62.97      6.26 o 
  13   8   0       11.01        8.38      5.67 o 
  14   8   0        7.42        4.19      6.50 o 
  15   8   0        1.14       12.20      6.58 o 
  16   8   0       18.31       27.12      7.23 o 
  17   8   0       13.98       23.80      7.88 o 
   1   9   0        7.23       12.23      7.48 o 
   2   9   0        3.74        4.12      6.73 o 
   3   9   0        9.66        8.42      5.74 o 
   4   9   0      131.36      137.97      6.04 o 
   5   9   0       40.54       35.79      5.55 o 
   6   9   0       10.49       12.11      5.52 o 
   7   9   0        5.60        3.61      6.30 o 
   8   9   0        0.03        0.38      7.98 o 
   9   9   0       13.59       24.03      6.37 o 
  10   9   0       21.92       16.09      6.52 o 
  11   9   0        0.00       -1.14      6.75 o 
  12   9   0        0.00        3.49      6.65 o 
  13   9   0        6.05       11.11      6.81 o 
  14   9   0        2.12       -0.83      7.37 o 
  15   9   0        0.55        6.56      6.51 o 
  16   9   0        1.50        5.90      9.69 o 
   0  10   0        2.72        1.89      8.07 o 
   1  10   0        4.41        5.20      6.88 o 
   2  10   0       38.52       35.51      7.22 o 
   3  10   0        2.33        3.92      6.11 o 
   4  10   0        6.77        5.64      6.21 o 
   5  10   0        7.08        7.97      5.72 o 
   6  10   0        6.13        8.03      5.51 o 
   7  10   0        4.19        6.33      5.77 o 
   8  10   0        2.35        1.31      5.84 o 
   9  10   0        4.43        6.15      6.64 o 
  10  10   0        0.21        5.54     12.46 o 
  11  10   0       17.46       20.44      7.02 o 
  12  10   0        8.54        6.57      7.14 o 
  13  10   0        0.52        5.07      7.81 o 
  14  10   0        0.04        6.60      7.83 o 
  15  10   0        0.44       -0.81      8.61 o 
   1  11   0        0.74       -0.61      8.16 o 
   2  11   0       11.35        8.80      8.18 o 
   3  11   0        6.30       10.50      7.81 o 
   4  11   0       10.53        9.44      7.75 o 
   5  11   0        2.02        3.27      6.50 o 
   6  11   0        1.19        4.64      6.28 o 
   7  11   0        2.13        0.24      6.23 o 
   8  11   0        0.04       -0.32      6.22 o 
   9  11   0        8.03        1.33      6.75 o 
  10  11   0        0.16        2.55      6.68 o 
  11  11   0        4.28        8.30      8.92 o 
  12  11   0        0.83        3.16      8.85 o 
  13  11   0        0.12       10.35      8.63 o 
   0  12   0       15.47       20.66     12.17 o 
   1  12   0       15.32       14.46      8.30 o 
   2  12   0       27.98       27.38      9.57 o 
   3  12   0       12.34       16.32      9.03 o 
   4  12   0        4.53        3.59      8.56 o 
   5  12   0       14.25       13.04      8.21 o 
   6  12   0        1.16        4.04      7.68 o 
   7  12   0        2.33        2.87      7.15 o 
   8  12   0        5.20        5.28      7.08 o 
   9  12   0        6.79        7.16      6.76 o 
  10  12   0        2.11        0.63      7.16 o 
  11  12   0        1.08        5.17      7.70 o 
   1  13   0       15.61       13.90     18.59 o 
   2  13   0       25.43       21.04     12.03 o 
   3  13   0        0.00        1.61     10.40 o 
   4  13   0        1.75        4.77     11.47 o 
   5  13   0        0.77        0.86     10.76 o 
   6  13   0        2.42        3.86     10.31 o 
   7  13   0        0.79        2.52      6.65 o 
   8  13   0        0.86        1.77      8.58 o 
   9  13   0        1.13       10.27      8.74 o 
   5  14   0        0.02        1.16     25.66 o 
 -21   1   1        6.63       16.44      6.76 o 
 -20   1   1        4.71        7.19      6.78 o 
 -19   1   1       12.88       19.33      5.77 o 
 -18   1   1       10.59       22.09      5.06 o 
 -17   1   1       30.96       36.93      4.63 o 
 -16   1   1        6.40        7.43      4.49 o 
 -15   1   1       25.49       30.21      4.34 o 
 -14   1   1       76.44       72.56      7.84 o 
 -13   1   1       24.10       36.51      4.82 o 
 -12   1   1        2.73        7.17      4.55 o 
 -11   1   1      112.57      110.41      3.90 o 
 -10   1   1      209.75      201.32      5.52 o 
  -9   1   1      324.36      319.85      4.87 o 
  -8   1   1       46.11       46.67      4.35 o 
  -7   1   1      768.65      828.36     13.42 o 
  -6   1   1       96.01      102.62      5.04 o 
  -5   1   1      676.11      720.22      6.70 o 
  -4   1   1       47.21       58.82      5.35 o 
  -3   1   1     1662.06     1788.53     19.54 o 
  -2   1   1      372.27      460.14     11.15 o 
  -1   1   1    13649.86    14876.82     65.08 o 
   0   1   1       74.03       68.66      6.69 o 
   1   1   1      226.88      223.37      7.86 o 
   2   1   1      307.83      294.94      7.29 o 
   3   1   1     6982.90     7075.91     48.99 o 
   4   1   1     3177.59     3316.01     22.84 o 
   5   1   1      156.22      135.18      4.50 o 
   6   1   1      434.84      457.76      5.19 o 
   7   1   1        4.86       11.90      6.19 o 
   8   1   1       31.54       43.77      4.60 o 
   9   1   1       39.53       40.00      4.52 o 
  10   1   1      101.03       98.73      3.81 o 
  11   1   1       31.74       26.06      4.29 o 
  12   1   1      540.25      538.77     12.77 o 
  13   1   1       21.82       25.12      4.31 o 
  14   1   1       58.05       52.38      4.81 o 
  15   1   1        3.24        3.28      4.00 o 
  16   1   1       39.98       40.12      4.96 o 
  17   1   1        4.17        5.13      4.97 o 
  18   1   1        1.05       17.72      5.31 o 
  19   1   1        0.12        4.75      6.40 o 
  20   1   1        5.25       11.48      6.06 o 
 -21   2   1        4.23       11.73      7.30 o 
 -20   2   1        1.67        1.64      6.66 o 
 -19   2   1       16.41       17.86      5.60 o 
 -18   2   1        6.27       -0.56      5.84 o 
 -17   2   1        4.90        1.23      4.84 o 
 -16   2   1       56.54       56.44      4.61 o 
 -15   2   1       81.39       74.06      4.67 o 
 -14   2   1       99.82       99.03      4.48 o 
 -13   2   1      114.95      108.59      4.08 o 
 -12   2   1        6.56       16.02      4.66 o 
 -11   2   1      214.12      234.57      4.97 o 
 -10   2   1      192.00      193.29      4.09 o 
  -9   2   1        6.09        5.85      3.92 o 
  -8   2   1      109.79       92.15      4.68 o 
  -7   2   1       93.50       60.63      4.46 o 
  -6   2   1     2079.95     2136.71     14.29 o 
  -5   2   1        7.17        6.60      3.75 o 
  -4   2   1      119.35      100.64      5.34 o 
  -3   2   1     2613.95     2772.35     34.57 o 
  -2   2   1     5730.54     5932.37     33.99 o 
  -1   2   1     7924.26     7397.93   4065.80 o 
   0   2   1     1569.16     1757.34     29.91 o 
   1   2   1       51.53       85.62      7.08 o 
   2   2   1     1779.40     1998.35     13.00 o 
   3   2   1       22.41       19.88      4.65 o 
   4   2   1       62.22       57.35      4.93 o 
   5   2   1      208.65      220.02      5.46 o 
   6   2   1       39.65       43.95      4.05 o 
   7   2   1      348.60      390.56      6.03 o 
   8   2   1      124.40      125.50      4.28 o 
   9   2   1       49.09       52.37      4.01 o 
  10   2   1       18.67       19.02      4.04 o 
  11   2   1      102.33       96.17      5.34 o 
  12   2   1      465.01      446.03      4.86 o 
  13   2   1       45.50       46.03      4.35 o 
  14   2   1        4.08       -0.25      4.77 o 
  15   2   1        0.41        3.86      4.41 o 
  16   2   1        2.57        7.27      4.66 o 
  17   2   1        0.09        1.25      4.62 o 
  18   2   1        0.01        1.49      5.60 o 
  19   2   1        5.38        3.20      5.50 o 
  20   2   1        0.01       -6.43      6.43 o 
 -20   3   1       24.35       28.33      6.22 o 
 -19   3   1       32.67       35.73      5.46 o 
 -18   3   1        7.43        6.14      5.53 o 
 -17   3   1       16.85       20.18      5.05 o 
 -16   3   1       12.75       16.02      4.36 o 
 -15   3   1      254.61      237.35      5.09 o 
 -14   3   1      334.34      322.71      7.27 o 
 -13   3   1      117.04      117.80      4.42 o 
 -12   3   1       80.78       83.59      4.90 o 
 -11   3   1       82.15       76.18      3.98 o 
 -10   3   1       37.34       32.18      4.42 o 
  -9   3   1       97.90       89.02      4.07 o 
  -8   3   1      712.61      732.30      5.72 o 
  -7   3   1      897.01      923.14     14.42 o 
  -6   3   1      188.19      213.45      5.26 o 
  -5   3   1      652.26      615.57     13.46 o 
  -4   3   1      231.93      260.64      5.72 o 
  -3   3   1      620.66      616.78      8.32 o 
  -2   3   1    12586.70     4284.24     28.97 o 
  -1   3   1     8203.38     6531.13     35.69 o 
   0   3   1     4744.91     5196.65     47.00 o 
   1   3   1      174.55      231.38      7.63 o 
   2   3   1      961.20     1105.68     17.46 o 
   3   3   1       69.16      115.93      5.09 o 
   4   3   1       41.62       44.05      4.28 o 
   5   3   1      323.42      289.83      5.12 o 
   6   3   1      152.39      150.99      4.19 o 
   7   3   1        0.36        4.03      3.91 o 
   8   3   1        4.31        3.79      4.29 o 
   9   3   1      248.31      242.16      4.37 o 
  10   3   1       24.72       19.87      3.80 o 
  11   3   1      652.21      613.64     11.56 o 
  12   3   1      382.72      373.35      6.02 o 
  13   3   1        1.33        4.42      4.55 o 
  14   3   1        0.95        7.48      5.07 o 
  15   3   1       35.74       39.70      4.69 o 
  16   3   1        4.56        7.52      5.10 o 
  17   3   1        2.56        7.07      5.33 o 
  18   3   1       24.21       21.94      6.13 o 
  19   3   1        3.15        3.98      6.59 o 
  20   3   1        0.00       -7.88      8.45 o 
 -20   4   1        1.08        0.45      6.17 o 
 -19   4   1       25.53       35.92      5.36 o 
 -18   4   1        2.75        8.55      5.40 o 
 -17   4   1        0.35        4.24      5.00 o 
 -16   4   1        7.24       17.32      5.26 o 
 -15   4   1      131.19      132.08      4.98 o 
 -14   4   1        7.04       11.05      4.32 o 
 -13   4   1       61.81       54.94      5.04 o 
 -12   4   1       19.04       21.49      4.01 o 
 -11   4   1       18.20       20.45      4.84 o 
 -10   4   1       62.09       54.95      4.55 o 
  -9   4   1      286.95      252.67      6.25 o 
  -8   4   1      108.85      107.07      4.65 o 
  -7   4   1       74.76       97.61      4.85 o 
  -6   4   1     1559.43     1577.87     35.23 o 
  -5   4   1      169.60      186.66      5.90 o 
  -4   4   1      250.80      297.15      6.66 o 
  -3   4   1     1039.98     1143.02     12.90 o 
  -2   4   1     2490.01     2566.35     30.59 o 
  -1   4   1     1612.82     1803.30    114.58 o 
   0   4   1      362.56      357.55      7.90 o 
   1   4   1      806.15      959.63     90.23 o 
   2   4   1      588.95      749.32      8.27 o 
   3   4   1        7.22        5.79      5.32 o 
   4   4   1        0.48        7.72      5.57 o 
   5   4   1       81.36       97.28      4.69 o 
   6   4   1      263.41      275.66      5.01 o 
   7   4   1      814.93      812.09     11.10 o 
   8   4   1      111.51      115.02      4.08 o 
   9   4   1       82.08       91.06      4.80 o 
  10   4   1       37.87       34.63      3.99 o 
  11   4   1      716.24      687.30      9.92 o 
  12   4   1       23.83       24.87      3.73 o 
  13   4   1        0.14        1.86      3.96 o 
  14   4   1       34.43       29.40      4.65 o 
  15   4   1        2.55        6.69      5.44 o 
  16   4   1       10.09       12.75      5.17 o 
  17   4   1       28.54       29.87      5.94 o 
  18   4   1        0.09        0.21      6.81 o 
  19   4   1        3.73       12.09      5.79 o 
 -19   5   1       21.57       20.73      8.13 o 
 -18   5   1       29.06       40.14      6.28 o 
 -17   5   1        0.53       -7.31      7.31 o 
 -16   5   1       33.66       29.54      5.15 o 
 -15   5   1        8.94        6.61      4.16 o 
 -14   5   1       15.62       18.28      4.68 o 
 -13   5   1       72.87       67.18      4.25 o 
 -12   5   1        6.36        8.17      4.45 o 
 -11   5   1       35.79       36.36      5.91 o 
 -10   5   1        1.41        5.37      5.54 o 
  -9   5   1       24.17       25.60      4.59 o 
  -8   5   1       81.15       66.16      4.89 o 
  -7   5   1      199.74      178.57      5.66 o 
  -6   5   1      464.18      533.57      9.83 o 
  -5   5   1     1677.15     1745.27     19.55 o 
  -4   5   1        1.06        1.26      5.45 o 
  -3   5   1      344.69      370.83     15.68 o 
  -2   5   1      145.70      133.99      6.73 o 
  -1   5   1      339.81      329.35     80.46 o 
   0   5   1       98.27       89.63      5.80 o 
   1   5   1       94.92      124.78      6.08 o 
   2   5   1       38.45       33.32      5.94 o 
   3   5   1       49.31       34.37      5.64 o 
   4   5   1        5.38        3.76      6.36 o 
   5   5   1      215.79      203.67      5.90 o 
   6   5   1      113.97      103.04      4.33 o 
   7   5   1      425.79      438.65      5.35 o 
   8   5   1      264.51      277.53      5.25 o 
   9   5   1        6.76        8.74      4.25 o 
  10   5   1       79.62       80.83      5.03 o 
  11   5   1        6.10        3.55      4.42 o 
  12   5   1       58.14       57.07      4.45 o 
  13   5   1       15.56       18.50      4.50 o 
  14   5   1       33.31       31.94      5.20 o 
  15   5   1       22.07       23.08      4.97 o 
  16   5   1       20.57       24.53      5.28 o 
  17   5   1        0.71        4.12      5.54 o 
  18   5   1       23.24       14.37      5.60 o 
  19   5   1       10.04        7.10      6.04 o 
 -19   6   1        6.84       12.01      7.32 o 
 -18   6   1        1.38        1.28      7.46 o 
 -17   6   1        2.84        6.25      7.23 o 
 -16   6   1        8.98        8.69      6.45 o 
 -15   6   1       11.53       17.48      6.57 o 
 -14   6   1        4.34        9.92      6.22 o 
 -13   6   1      133.03      126.63      5.57 o 
 -12   6   1      338.61      333.62      6.33 o 
 -11   6   1      102.05       88.53      5.20 o 
 -10   6   1        9.68        5.42      5.39 o 
  -9   6   1      628.76      585.49      8.07 o 
  -8   6   1      279.03      278.52      6.45 o 
  -7   6   1      100.34       94.35      5.71 o 
  -6   6   1      238.67      205.74      7.50 o 
  -5   6   1      198.31      219.32      6.69 o 
  -4   6   1        0.17        0.79      4.70 o 
  -3   6   1       36.64       38.92      5.65 o 
  -2   6   1       85.72       99.82      6.16 o 
  -1   6   1       81.70       69.81      7.44 o 
   0   6   1      302.09      292.98     18.55 o 
   1   6   1      421.91      380.97     16.66 o 
   2   6   1      676.88      759.88     14.76 o 
   3   6   1      505.93      529.92      7.21 o 
   4   6   1      577.24      568.26      7.25 o 
   5   6   1       53.99       57.92      6.60 o 
   6   6   1       50.90       50.17      9.23 o 
   7   6   1       54.09       51.15      5.52 o 
   8   6   1      258.54      268.37      5.47 o 
   9   6   1        3.75        4.80      4.85 o 
  10   6   1        7.61        7.24      4.91 o 
  11   6   1      300.25      282.83      6.82 o 
  12   6   1      136.30      128.91      5.12 o 
  13   6   1        4.68        4.67      5.14 o 
  14   6   1       45.28       52.88      5.06 o 
  15   6   1        3.97        9.36      5.06 o 
  16   6   1       61.04       59.33      5.74 o 
  17   6   1       10.43       13.45      6.30 o 
  18   6   1        2.80        7.32      6.01 o 
 -18   7   1        3.62        3.63     10.85 o 
 -17   7   1       10.98       15.32      6.06 o 
 -16   7   1       10.56       16.54      6.99 o 
 -15   7   1        0.65       -3.37      6.80 o 
 -14   7   1        6.88        8.97      5.23 o 
 -13   7   1        4.45        6.29      6.34 o 
 -12   7   1       64.38       61.94      5.52 o 
 -11   7   1        7.24        9.09      5.59 o 
 -10   7   1       22.06       23.91      8.26 o 
  -9   7   1      417.88      385.66      6.93 o 
  -8   7   1      249.12      254.48      9.72 o 
  -7   7   1      162.17      149.71      6.27 o 
  -6   7   1       45.96       39.67      6.08 o 
  -5   7   1      277.93      263.58      5.80 o 
  -4   7   1      479.77      454.98      8.77 o 
  -3   7   1        0.09        3.62      6.34 o 
  -2   7   1        0.01        3.77      6.53 o 
  -1   7   1      187.58      204.49      9.01 o 
   0   7   1        2.94        7.76      6.70 o 
   1   7   1      118.26      125.75      6.24 o 
   2   7   1       80.74       84.34      5.50 o 
   3   7   1      256.91      248.41      5.83 o 
   4   7   1      278.76      289.31      6.55 o 
   5   7   1        5.14        2.55      5.43 o 
   6   7   1       68.84       70.85      7.70 o 
   7   7   1       56.42       62.00      6.97 o 
   8   7   1        4.09        4.35      5.52 o 
   9   7   1       64.49       63.60      5.90 o 
  10   7   1       63.87       60.77      5.32 o 
  11   7   1       54.00       50.93      5.98 o 
  12   7   1        9.05        5.41      5.92 o 
  13   7   1        0.67       -3.44      5.21 o 
  14   7   1        0.03        2.71      5.78 o 
  15   7   1       10.14       13.42      5.11 o 
  16   7   1       18.21       24.86      6.84 o 
  17   7   1       10.69       16.85      6.91 o 
 -17   8   1        0.69        3.06      8.48 o 
 -16   8   1        7.50        8.95      7.33 o 
 -15   8   1       11.55       10.42      6.87 o 
 -14   8   1        2.97        5.45      6.91 o 
 -13   8   1       19.33       24.40      6.25 o 
 -12   8   1       28.36       28.45      6.21 o 
 -11   8   1        3.16        1.27      6.29 o 
 -10   8   1       92.97       91.65      6.43 o 
  -9   8   1       73.77       79.01      6.16 o 
  -8   8   1       69.28       80.12      6.67 o 
  -7   8   1       23.82       18.25      5.49 o 
  -6   8   1      237.44      222.59      5.69 o 
  -5   8   1      195.07      198.57      7.24 o 
  -4   8   1       37.53       43.68      7.03 o 
  -3   8   1       46.27       40.14      6.71 o 
  -2   8   1      112.96      119.99      8.55 o 
  -1   8   1        0.53        0.60      9.02 o 
   0   8   1        1.09       -0.82      7.01 o 
   1   8   1        3.42        8.58      6.22 o 
   2   8   1        0.01       -0.31      5.57 o 
   3   8   1      180.14      175.66      6.23 o 
   4   8   1       22.27       21.67      5.37 o 
   5   8   1       47.49       45.38      7.41 o 
   6   8   1       29.57       32.45      6.11 o 
   7   8   1      146.86      151.17      7.60 o 
   8   8   1      130.51      135.72      7.37 o 
   9   8   1       42.06       39.47      6.09 o 
  10   8   1       39.51       51.58      6.58 o 
  11   8   1       84.28       85.81      5.68 o 
  12   8   1       10.95       14.46      6.71 o 
  13   8   1        0.07        1.39      6.55 o 
  14   8   1       13.80       20.46      6.78 o 
  15   8   1        7.13       19.38      7.35 o 
  16   8   1        5.50        8.80      8.95 o 
  17   8   1        2.12       -2.43     13.85 o 
 -16   9   1        3.32        6.79      7.99 o 
 -15   9   1        0.43        3.65      7.28 o 
 -14   9   1       11.88        4.40      7.58 o 
 -13   9   1       16.71       18.12      6.77 o 
 -12   9   1        5.66       11.17      6.97 o 
 -11   9   1       94.70       78.06      6.72 o 
 -10   9   1        1.38        8.21      6.45 o 
  -9   9   1       29.51       28.50      6.40 o 
  -8   9   1       36.45       32.40      5.21 o 
  -7   9   1       16.74       19.80      5.10 o 
  -6   9   1        7.21       10.74      6.08 o 
  -5   9   1       14.27       18.83      6.38 o 
  -4   9   1       67.38       71.67      6.88 o 
  -3   9   1       12.93       15.56      6.76 o 
  -2   9   1       80.82       89.52      8.84 o 
  -1   9   1       46.77       42.11      7.77 o 
   0   9   1       25.01       25.61      7.89 o 
   1   9   1       30.29       31.66      8.23 o 
   2   9   1      322.48      326.71      7.37 o 
   3   9   1       26.63       29.58      5.92 o 
   4   9   1       89.07       84.10      5.88 o 
   5   9   1       15.51       14.83      5.12 o 
   6   9   1       18.93       24.21      5.68 o 
   7   9   1        3.98        4.62      5.97 o 
   8   9   1        2.04        4.07      6.35 o 
   9   9   1       26.42       31.65      7.91 o 
  10   9   1       13.04       11.54      6.37 o 
  11   9   1       17.69       13.65      6.53 o 
  12   9   1       11.00        6.34      6.79 o 
  13   9   1       17.54       12.52      7.06 o 
  14   9   1        0.54        3.42      7.51 o 
  15   9   1       43.02       47.98      8.07 o 
  16   9   1        0.50       -0.26     13.81 o 
 -15  10   1        7.25       14.90      8.73 o 
 -14  10   1        0.45       12.95      8.09 o 
 -13  10   1        0.33        1.79      7.22 o 
 -12  10   1        2.06        5.64      7.58 o 
 -11  10   1       19.53       19.17      6.34 o 
 -10  10   1       50.15       48.25      6.16 o 
  -9  10   1        3.25        5.13      6.10 o 
  -8  10   1        0.21       -4.46      7.10 o 
  -7  10   1        7.66        6.62      6.50 o 
  -6  10   1       23.95       30.37      6.32 o 
  -5  10   1       10.00       14.96      5.88 o 
  -4  10   1       15.72       14.79      6.23 o 
  -3  10   1       99.94      111.93      7.37 o 
  -2  10   1        0.57        2.36      7.33 o 
  -1  10   1        7.04        5.22      8.79 o 
   0  10   1        0.42        1.33      8.30 o 
   1  10   1        0.02        3.92      8.73 o 
   2  10   1       12.68       17.09      7.77 o 
   3  10   1      135.00      132.60      6.98 o 
   4  10   1        0.32       -1.10      5.97 o 
   5  10   1        0.03       -0.38      5.76 o 
   6  10   1        0.01        2.58      5.79 o 
   7  10   1       15.49       19.37      5.88 o 
   8  10   1        6.53       12.67      5.98 o 
   9  10   1       22.58       31.77      6.99 o 
  10  10   1       36.52       42.95      8.73 o 
  11  10   1        0.17       -5.22      8.41 o 
  12  10   1        0.16        4.53      7.16 o 
  13  10   1        0.64       -0.13      7.35 o 
  14  10   1        3.37       10.39      8.09 o 
 -13  11   1        2.92       -1.33      7.35 o 
 -12  11   1        0.85        4.19      7.25 o 
 -11  11   1        9.71       15.83      7.01 o 
 -10  11   1        6.73        9.25      7.43 o 
  -9  11   1        0.02       -1.56      7.38 o 
  -8  11   1       22.33       27.93      6.44 o 
  -7  11   1       22.71       23.95      6.35 o 
  -6  11   1       13.69        8.60      6.62 o 
  -5  11   1       15.73       17.87      7.03 o 
  -4  11   1      110.26      111.25      8.41 o 
  -3  11   1        2.00        1.86      7.18 o 
  -2  11   1       21.61       24.41      8.26 o 
  -1  11   1        3.23        3.22      8.88 o 
   0  11   1        5.30        2.19     12.22 o 
   1  11   1        0.42       -1.90     12.27 o 
   2  11   1       13.45       15.08     12.09 o 
   3  11   1        5.81        6.74      9.45 o 
   4  11   1        0.83        4.08      6.84 o 
   5  11   1        3.58        6.35      6.29 o 
   6  11   1       16.02       22.92      6.47 o 
   7  11   1        0.32        6.02      6.27 o 
   8  11   1        9.04       13.31      6.29 o 
   9  11   1       37.98       34.88      6.57 o 
  10  11   1        4.85       10.44      6.81 o 
  11  11   1        0.71        4.67      7.33 o 
  12  11   1        1.28        1.31      8.16 o 
  13  11   1        2.06       12.83     10.96 o 
 -12  12   1        3.14       16.76     15.80 o 
 -11  12   1        0.17        5.03      9.14 o 
 -10  12   1        3.72        0.61      7.46 o 
  -9  12   1        3.25       -0.90      7.13 o 
  -8  12   1        0.21        5.51      6.97 o 
  -7  12   1       10.39        8.61      7.03 o 
  -6  12   1        0.36        2.43      8.05 o 
  -5  12   1       42.68       39.39      8.97 o 
  -4  12   1        4.47        3.13      9.36 o 
  -3  12   1       50.35       49.93      9.90 o 
  -2  12   1        3.61        3.01      9.52 o 
  -1  12   1       16.16       16.61      9.88 o 
   0  12   1       16.33       16.11      9.32 o 
   1  12   1       13.96       19.50     13.27 o 
   2  12   1        4.03       10.17     13.61 o 
   3  12   1       12.31       10.95     12.60 o 
   4  12   1        0.53        2.32     12.51 o 
   5  12   1        4.49        2.82      8.18 o 
   6  12   1        0.13        1.94      7.46 o 
   7  12   1        0.26       -0.70      7.13 o 
   8  12   1       29.69       17.92      7.53 o 
   9  12   1        1.68       -0.19      7.90 o 
  10  12   1        2.11        2.83      7.41 o 
  11  12   1        0.83        1.92      8.32 o 
  -9  13   1        0.18        4.48      8.46 o 
  -8  13   1        1.24        1.06      7.56 o 
  -7  13   1        2.39        4.90      9.60 o 
  -6  13   1        2.13       -2.03     10.63 o 
  -5  13   1        4.12       -0.84     11.38 o 
  -4  13   1        0.47       -4.41     11.96 o 
  -3  13   1       56.13       44.62     11.97 o 
  -2  13   1       74.25       57.94     11.83 o 
  -1  13   1       22.70       23.11     10.76 o 
   0  13   1       18.79       18.15     11.44 o 
   1  13   1        0.56       -0.99     11.55 o 
   2  13   1       11.42        6.21     15.38 o 
   3  13   1        0.12        5.74     15.52 o 
   4  13   1        0.28       -3.83     15.43 o 
   5  13   1        1.15        3.00     15.32 o 
   6  13   1        2.38        6.09     12.11 o 
   7  13   1        4.16        3.25      9.77 o 
   8  13   1        3.77        6.22      8.89 o 
  -5  14   1        2.76        8.15     14.87 o 
  -4  14   1        7.39        4.39     13.86 o 
  -3  14   1        6.12        4.64     14.22 o 
  -2  14   1       47.42       42.39     15.23 o 
  -1  14   1       34.40       34.12     15.20 o 
   0  14   1        5.19        7.43     14.80 o 
   1  14   1        7.80       12.35     13.25 o 
   2  14   1        0.15        1.38     13.90 o 
   3  14   1        0.11       -6.58     20.73 o 
   4  14   1        0.08       11.32     19.50 o 
 -21   0   2        3.31       14.60     10.84 o 
 -20   0   2        5.46        9.20      7.48 o 
 -19   0   2        0.08       -2.49      7.51 o 
 -18   0   2        3.30        4.39      7.32 o 
 -17   0   2       23.99       30.45      7.08 o 
 -16   0   2       20.69       21.42      7.00 o 
 -15   0   2      232.44      222.99      9.89 o 
 -14   0   2      132.74      127.40      5.18 o 
 -13   0   2       13.53       14.18      6.69 o 
 -12   0   2      303.00      285.98     13.99 o 
 -11   0   2      354.47      373.86     13.39 o 
 -10   0   2      203.31      223.83      6.01 o 
  -9   0   2      613.98      649.10      6.89 o 
  -8   0   2       61.45       72.17      9.45 o 
  -7   0   2       88.70       95.78      6.98 o 
  -6   0   2     2840.48     3101.10     14.51 o 
  -5   0   2      164.65      106.75      6.10 o 
  -4   0   2      925.85      813.40     13.19 o 
   0   0   2       34.09       41.77      9.73 o 
   1   0   2     2655.03     2953.52     18.00 o 
   2   0   2    31294.98    31697.18     71.61 o 
   4   0   2     1761.70     1862.16     14.61 o 
   5   0   2     3528.76     3812.96     35.77 o 
   6   0   2     3270.64     3354.45     38.60 o 
   7   0   2     3697.97     3835.54     36.72 o 
   8   0   2      610.89      585.76     22.46 o 
   9   0   2      135.85      143.84      5.91 o 
  10   0   2      271.35      258.71      6.21 o 
  11   0   2      545.24      568.99      7.20 o 
  12   0   2      244.24      260.14     11.29 o 
  13   0   2      340.57      320.13      7.68 o 
  14   0   2       33.94       39.66      6.70 o 
  15   0   2      324.76      317.11      7.82 o 
  16   0   2       80.32       90.84      9.29 o 
  17   0   2       32.84       45.01      8.20 o 
  18   0   2       33.75       41.81      9.24 o 
  19   0   2        9.96       13.80     10.04 o 
 -21   1   2        7.18       20.95      6.30 o 
 -20   1   2       31.40       46.86      7.61 o 
 -19   1   2        0.84        3.77      6.11 o 
 -18   1   2       12.16       21.53      5.37 o 
 -17   1   2       93.37       94.31      5.19 o 
 -16   1   2       47.57       49.89      4.20 o 
 -15   1   2       84.05       78.20      4.41 o 
 -14   1   2      615.86      613.10      5.35 o 
 -13   1   2      592.57      581.69      4.83 o 
 -12   1   2        8.95       11.57      4.30 o 
 -11   1   2      190.24      180.07      4.78 o 
 -10   1   2       54.69       53.77      4.02 o 
  -9   1   2       99.41       86.77      3.91 o 
  -8   1   2     1675.88     1751.75     11.42 o 
  -7   1   2     1309.16     1438.16      9.74 o 
  -6   1   2        0.20       13.70      4.02 o 
  -5   1   2     1312.07     1252.13     27.78 o 
  -4   1   2      244.37      227.69      6.69 o 
  -3   1   2      127.76       65.67     12.43 o 
  -2   1   2     4874.81     5015.15     30.72 o 
  -1   1   2     4375.32     4671.19     89.91 o 
   0   1   2     3089.43     3164.88    119.40 o 
   1   1   2     1494.50     1540.48     13.57 o 
   2   1   2      359.08      343.65      6.38 o 
   3   1   2     1663.51     1544.53      8.49 o 
   4   1   2     1931.18     1856.37     23.93 o 
   5   1   2      817.05      892.71     13.24 o 
   6   1   2     5109.76     5399.95     61.23 o 
   7   1   2     1071.15     1035.25     11.55 o 
   8   1   2      353.96      386.44      5.16 o 
   9   1   2      844.95      802.15     12.50 o 
  10   1   2      325.40      346.03      4.76 o 
  11   1   2      263.60      254.37      8.73 o 
  12   1   2      493.79      466.43      5.49 o 
  13   1   2      108.21       98.24      4.08 o 
  14   1   2        6.94        7.71      4.44 o 
  15   1   2        1.42        8.69      5.01 o 
  16   1   2       45.80       47.84      5.34 o 
  17   1   2       18.90       20.77      5.79 o 
  18   1   2        4.02       13.64      5.81 o 
  19   1   2       25.01       33.16      6.73 o 
 -21   2   2       21.39       23.63      6.92 o 
 -20   2   2       36.56       49.43      6.64 o 
 -19   2   2       37.13       35.75      5.39 o 
 -18   2   2       68.28       63.55      5.68 o 
 -17   2   2       31.02       36.19      4.92 o 
 -16   2   2      136.71      125.55      6.05 o 
 -15   2   2      602.23      601.72     15.91 o 
 -14   2   2      154.37      145.65      4.76 o 
 -13   2   2        1.09        6.43      4.14 o 
 -12   2   2       49.04       43.18      4.55 o 
 -11   2   2       34.54       34.95      4.06 o 
 -10   2   2        0.05        8.44      4.36 o 
  -9   2   2        2.30        0.14      3.55 o 
  -8   2   2      303.33      374.41      7.10 o 
  -7   2   2     1247.38     1345.38     18.48 o 
  -6   2   2     1834.70     1937.71     39.35 o 
  -5   2   2      107.51       82.37      4.91 o 
  -4   2   2       73.33       97.17      7.05 o 
  -3   2   2     6487.07     6605.79    111.43 o 
  -1   2   2        9.40       28.02      6.52 o 
   0   2   2        0.87        1.74      5.56 o 
   1   2   2      131.99      119.25      6.03 o 
   2   2   2     1712.50     1640.20     35.19 o 
   3   2   2      658.17      674.66     10.88 o 
   4   2   2       38.84       46.35      4.29 o 
   5   2   2       75.71       62.30      4.75 o 
   6   2   2     2619.36     2718.99     65.60 o 
   7   2   2     1274.32     1330.43     10.68 o 
   8   2   2      144.66      128.25      4.67 o 
   9   2   2        2.01        5.82      4.46 o 
  10   2   2       53.23       54.00      4.41 o 
  11   2   2     1946.91     1874.01     19.74 o 
  12   2   2       63.77       65.87      4.72 o 
  13   2   2       73.10       70.60      4.29 o 
  14   2   2       87.90       87.42      4.99 o 
  15   2   2       48.70       53.23      5.23 o 
  16   2   2        0.42        4.18      4.53 o 
  17   2   2       26.08       21.03      5.30 o 
  18   2   2       52.62       53.39      5.98 o 
  19   2   2       13.67       20.50      5.82 o 
 -21   3   2        0.78        5.19      8.38 o 
 -20   3   2        0.00        8.28      6.65 o 
 -19   3   2       47.07       47.21      5.67 o 
 -18   3   2       12.91       16.87      6.01 o 
 -17   3   2        9.05       11.43      4.49 o 
 -16   3   2      145.78      159.62      7.06 o 
 -15   3   2        0.76        1.75      4.28 o 
 -14   3   2       24.43       24.95      4.67 o 
 -13   3   2      385.10      385.17      4.96 o 
 -12   3   2       74.66       84.86      4.43 o 
 -11   3   2        0.93        5.34      4.51 o 
 -10   3   2      105.25      104.09      4.66 o 
  -9   3   2      447.31      476.88      6.28 o 
  -8   3   2      285.53      303.81      5.95 o 
  -7   3   2     1515.81     1715.68     18.18 o 
  -6   3   2     1030.62     1083.96     14.17 o 
  -5   3   2      633.71      619.61      7.34 o 
  -4   3   2      621.03      639.11     10.24 o 
  -3   3   2     4044.00     4000.66     32.95 o 
  -2   3   2      798.16      905.88     12.45 o 
  -1   3   2       30.65       18.61      4.74 o 
   0   3   2     1800.88     1855.69    238.00 o 
   1   3   2      915.09      892.52      9.67 o 
   2   3   2       93.67      101.03      6.42 o 
   3   3   2      808.70      792.32     11.68 o 
   4   3   2     1187.94     1170.70     12.17 o 
   5   3   2      138.75      141.88      4.54 o 
   6   3   2       12.98       13.41      3.72 o 
   7   3   2     1084.35     1127.29     17.07 o 
   8   3   2        9.95       16.46      3.70 o 
   9   3   2      291.39      288.57      4.72 o 
  10   3   2     1333.97     1273.92     19.92 o 
  11   3   2      309.19      294.70      5.44 o 
  12   3   2       87.17       91.18      5.02 o 
  13   3   2      301.02      292.66      5.47 o 
  14   3   2       26.35       23.81      5.12 o 
  15   3   2        9.62        5.50      4.33 o 
  16   3   2       44.07       47.92      5.27 o 
  17   3   2       44.67       48.33      5.57 o 
  18   3   2        2.47       -6.20      6.20 o 
  19   3   2        3.42        2.92      6.35 o 
 -20   4   2        0.05       -4.04      9.68 o 
 -19   4   2        1.43       -5.96      5.96 o 
 -18   4   2       12.93       17.38      6.68 o 
 -17   4   2        1.89        3.28      5.17 o 
 -16   4   2       15.88       20.97      5.41 o 
 -15   4   2       34.96       34.73      4.39 o 
 -14   4   2      182.28      175.08      4.40 o 
 -13   4   2       15.90       12.79      4.95 o 
 -12   4   2      136.20      129.94      5.43 o 
 -11   4   2       26.75       22.45      5.48 o 
 -10   4   2        8.68       15.72      5.17 o 
  -9   4   2      163.41      172.94      5.52 o 
  -8   4   2       26.93       31.64      5.20 o 
  -7   4   2       85.78       84.91      5.23 o 
  -6   4   2      512.97      513.62     10.24 o 
  -5   4   2      553.62      544.69      7.14 o 
  -4   4   2      114.20      106.24      6.78 o 
  -3   4   2        1.39        5.11      5.81 o 
  -2   4   2        0.73        2.37      7.85 o 
  -1   4   2     3025.28     2996.26     90.68 o 
   0   4   2      209.29      216.06      7.79 o 
   1   4   2      670.61      645.23      7.99 o 
   2   4   2      501.96      467.35     10.03 o 
   3   4   2      204.77      187.10      5.32 o 
   4   4   2        8.52        8.38      5.21 o 
   5   4   2     1289.96     1273.73     22.11 o 
   6   4   2      702.24      676.41      5.78 o 
   7   4   2        0.58        6.85      4.54 o 
   8   4   2     1133.58     1141.61     13.40 o 
   9   4   2       73.83       75.27      4.35 o 
  10   4   2      134.95      123.59      4.93 o 
  11   4   2       81.76       84.59      4.67 o 
  12   4   2      164.53      167.28      4.67 o 
  13   4   2      131.36      123.11      4.41 o 
  14   4   2      109.21      103.85      4.99 o 
  15   4   2       24.27       25.28      4.38 o 
  16   4   2        0.00        3.26      5.73 o 
  17   4   2       14.35       10.99      6.18 o 
  18   4   2       32.79       36.39      6.75 o 
  19   4   2        8.91        9.16      5.68 o 
 -20   5   2        0.08        3.89      6.59 o 
 -19   5   2        1.99        1.47      7.57 o 
 -18   5   2        1.01        3.51      9.90 o 
 -17   5   2        1.18        5.48      8.06 o 
 -16   5   2      108.08      111.53      8.58 o 
 -15   5   2        7.09        9.24      5.41 o 
 -14   5   2       24.99       29.14      5.94 o 
 -13   5   2      220.05      196.36      6.18 o 
 -12   5   2        0.32        2.21      5.45 o 
 -11   5   2        2.94       -4.03      5.49 o 
 -10   5   2       86.87       78.44      5.90 o 
  -9   5   2       76.09       80.57      5.60 o 
  -8   5   2       42.13       53.55      5.37 o 
  -7   5   2        0.10        3.79      5.36 o 
  -6   5   2       44.90       59.84      5.88 o 
  -5   5   2      330.78      311.29      6.48 o 
  -4   5   2       44.64       46.01      5.04 o 
  -3   5   2     2208.55     2434.21     33.22 o 
  -2   5   2        9.92       15.80      8.05 o 
  -1   5   2      245.62      256.92      7.43 o 
   0   5   2     2993.56     3117.53     94.02 o 
   1   5   2      279.83      289.96      6.61 o 
   2   5   2      720.63      805.01     13.08 o 
   3   5   2      360.49      390.04      5.27 o 
   4   5   2     1468.83     1493.87     22.32 o 
   5   5   2      423.77      453.23      9.85 o 
   6   5   2        3.19       14.58      4.98 o 
   7   5   2      284.36      314.35      8.02 o 
   8   5   2       59.43       73.71      4.52 o 
   9   5   2      106.05       98.50      4.63 o 
  10   5   2      190.90      177.28      4.92 o 
  11   5   2        2.51        1.73      4.79 o 
  12   5   2       93.69       97.15      4.68 o 
  13   5   2       69.41       76.11      4.41 o 
  14   5   2        0.80        5.54      5.15 o 
  15   5   2       13.87       18.39      5.78 o 
  16   5   2       25.23       30.65      6.12 o 
  17   5   2        8.36       10.35      5.35 o 
  18   5   2        2.60       13.18      6.35 o 
 -19   6   2        2.60        5.24      8.31 o 
 -18   6   2        1.24        2.55      6.70 o 
 -17   6   2       55.89       50.06      7.11 o 
 -16   6   2       56.04       52.11      6.66 o 
 -15   6   2        0.27        4.45      8.64 o 
 -14   6   2        0.09       -0.77      4.88 o 
 -13   6   2        0.79        5.09      4.96 o 
 -12   6   2      241.81      227.77      6.34 o 
 -11   6   2       25.39       35.99      5.61 o 
 -10   6   2       81.43       78.62      5.73 o 
  -9   6   2      131.45      125.10      6.14 o 
  -8   6   2       89.93       86.98      5.56 o 
  -7   6   2       71.03       78.82      5.14 o 
  -6   6   2       47.90       56.30      6.23 o 
  -5   6   2      150.71      155.51      5.59 o 
  -4   6   2     1878.93     1977.91     27.99 o 
  -3   6   2      878.74      935.49     25.03 o 
  -2   6   2       47.50       58.53      9.35 o 
  -1   6   2        2.92        8.83      6.30 o 
   0   6   2      173.82      180.52      8.30 o 
   1   6   2      762.79      767.92     19.57 o 
   2   6   2       15.58       17.96      4.45 o 
   3   6   2      103.10       90.90      5.84 o 
   4   6   2       42.38       38.50      4.98 o 
   5   6   2      169.65      163.68      5.36 o 
   6   6   2       34.35       39.61      5.32 o 
   7   6   2       29.45       30.77      5.09 o 
   8   6   2      280.40      280.64      4.93 o 
   9   6   2      395.44      372.60      9.83 o 
  10   6   2      295.35      300.63      5.21 o 
  11   6   2        1.24        3.94      4.13 o 
  12   6   2        9.94        8.07      4.78 o 
  13   6   2       32.44       35.80      5.57 o 
  14   6   2       13.50        8.89      5.18 o 
  15   6   2        0.99        1.68      5.28 o 
  16   6   2        4.13        3.21      5.58 o 
  17   6   2        3.59        7.34      6.07 o 
  18   6   2        0.02        1.40      7.09 o 
 -18   7   2       20.59       35.75      7.78 o 
 -17   7   2       11.34       15.33      7.09 o 
 -16   7   2        1.92       10.34      6.81 o 
 -15   7   2       32.17       36.71      6.91 o 
 -14   7   2        2.88        8.23      5.95 o 
 -13   7   2        6.40        5.84      5.10 o 
 -12   7   2       62.25       62.35      5.37 o 
 -11   7   2       30.03       27.13      5.62 o 
 -10   7   2       31.95       23.25      5.91 o 
  -9   7   2        2.34        0.60      5.76 o 
  -8   7   2       13.67       13.45      5.57 o 
  -7   7   2       63.90       58.85      6.65 o 
  -6   7   2      182.73      215.46      5.88 o 
  -5   7   2       76.91       82.84      5.48 o 
  -4   7   2      251.03      244.32      7.45 o 
  -3   7   2      105.90       93.10      7.31 o 
  -2   7   2      173.42      179.01     10.55 o 
  -1   7   2       28.29       25.54      9.43 o 
   0   7   2       10.15       15.41      6.89 o 
   1   7   2      799.27      806.58      9.35 o 
   2   7   2      326.55      326.37     23.48 o 
   3   7   2       58.09       62.53      5.36 o 
   4   7   2        5.32        7.16      5.70 o 
   5   7   2       22.34       30.38      6.01 o 
   6   7   2       20.35       18.00      6.02 o 
   7   7   2      151.19      150.76      6.24 o 
   8   7   2        1.21        9.32      5.56 o 
   9   7   2      238.78      228.89      5.62 o 
  10   7   2       15.67       13.45      4.37 o 
  11   7   2        3.51       13.38      5.26 o 
  12   7   2       29.57       30.85      4.89 o 
  13   7   2        6.27       12.42      5.59 o 
  14   7   2       24.29       31.83      5.73 o 
  15   7   2       86.99       81.52      6.35 o 
  16   7   2        0.69       -6.23      6.40 o 
  17   7   2        3.31        7.79      7.28 o 
 -17   8   2        2.30        0.92      7.66 o 
 -16   8   2        3.05        6.82      7.40 o 
 -15   8   2        0.19        1.08      6.03 o 
 -14   8   2       18.85       21.32      7.18 o 
 -13   8   2       16.24       12.20      6.82 o 
 -12   8   2        0.26       10.69      6.37 o 
 -11   8   2       42.38       42.70      6.45 o 
 -10   8   2       73.16       77.19      6.48 o 
  -9   8   2        0.06        0.79      5.24 o 
  -8   8   2        5.59       10.72      5.19 o 
  -7   8   2       34.32       35.42      5.31 o 
  -6   8   2      570.47      537.09      7.03 o 
  -5   8   2       15.26       24.78      5.61 o 
  -4   8   2       87.11       83.00      7.32 o 
  -3   8   2       12.17       16.77      9.79 o 
  -2   8   2        2.91        4.56      9.09 o 
  -1   8   2       25.14       19.65      9.87 o 
   0   8   2       33.83       36.84      9.87 o 
   1   8   2       17.19       20.35      7.36 o 
   2   8   2       21.85       29.89      6.67 o 
   3   8   2       16.41       21.21      5.68 o 
   4   8   2        6.84        3.81      5.57 o 
   5   8   2       11.07       21.82      5.93 o 
   6   8   2        7.19        7.64      5.45 o 
   7   8   2        0.05        2.02      5.03 o 
   8   8   2       62.73       73.82      7.55 o 
   9   8   2       38.94       45.69      6.36 o 
  10   8   2       61.33       55.67      5.66 o 
  11   8   2       35.27       39.08      6.65 o 
  12   8   2       12.40        8.58      5.89 o 
  13   8   2        2.05        6.22      5.98 o 
  14   8   2        7.27        5.84      7.69 o 
  15   8   2        2.21       -3.62      8.05 o 
  16   8   2        1.81       -0.90      8.38 o 
 -16   9   2        0.04        4.14      8.21 o 
 -15   9   2        3.58        9.13      7.31 o 
 -14   9   2        0.82        3.63      7.21 o 
 -13   9   2        0.01       -2.54      6.81 o 
 -12   9   2        8.63       10.54      6.76 o 
 -11   9   2       28.54       24.77      6.77 o 
 -10   9   2        5.09        2.81      5.50 o 
  -9   9   2        0.83        3.86      5.24 o 
  -8   9   2        2.48        2.81      5.19 o 
  -7   9   2        5.82        4.66      5.18 o 
  -6   9   2        0.76        3.05      5.60 o 
  -5   9   2       90.10       95.35      6.34 o 
  -4   9   2      172.33      181.15     30.13 o 
  -3   9   2       17.36       12.01     10.04 o 
  -2   9   2        6.19        6.74     10.98 o 
  -1   9   2       11.09       16.36      9.68 o 
   0   9   2        5.76       10.28      9.52 o 
   1   9   2       25.08       15.84     10.08 o 
   2   9   2      120.63      125.69      7.35 o 
   3   9   2       24.16       20.16      6.30 o 
   4   9   2        6.22        8.38      5.89 o 
   5   9   2        0.08        2.44      5.46 o 
   6   9   2        0.10       -0.42      6.44 o 
   7   9   2        6.54        2.60      6.13 o 
   8   9   2        1.02       -0.42      6.07 o 
   9   9   2      117.35      113.27      6.77 o 
  10   9   2       15.01       20.72      7.90 o 
  11   9   2        0.07        4.43      8.37 o 
  12   9   2       18.85       15.11      6.84 o 
  13   9   2        0.63        5.58      7.06 o 
  14   9   2        0.94       -7.58      7.70 o 
  15   9   2       18.79       26.17      8.11 o 
 -15  10   2        2.13        8.04      7.92 o 
 -14  10   2        0.34        3.60      8.84 o 
 -13  10   2        3.67        7.07      7.75 o 
 -12  10   2        9.38        9.32      6.74 o 
 -11  10   2        2.02        2.88      6.11 o 
 -10  10   2        0.61        3.34      6.30 o 
  -9  10   2        1.45        3.07      5.69 o 
  -8  10   2        1.10        5.73      5.58 o 
  -7  10   2        0.33        3.03      5.99 o 
  -6  10   2        0.59        6.21      5.98 o 
  -5  10   2        1.70        5.70      9.37 o 
  -4  10   2      278.28      258.47     12.17 o 
  -3  10   2      142.93      150.58     12.45 o 
  -2  10   2       49.76       48.93     11.55 o 
  -1  10   2        5.57        7.62     10.12 o 
   0  10   2       22.50       12.94     10.44 o 
   1  10   2       36.48       33.07     10.70 o 
   2  10   2       43.77       40.28      8.50 o 
   3  10   2        0.63        1.89      7.85 o 
   4  10   2        1.08       -1.41      6.49 o 
   5  10   2        0.23        0.46      6.34 o 
   6  10   2        0.04        6.68      5.79 o 
   7  10   2        0.99        5.87      6.03 o 
   8  10   2        8.72       13.39      7.03 o 
   9  10   2       44.11       47.85      7.14 o 
  10  10   2       53.67       53.62      7.11 o 
  11  10   2        7.39       10.07      7.46 o 
  12  10   2        1.01       11.57      8.89 o 
  13  10   2        2.97        0.18      7.76 o 
  14  10   2        1.97        7.53      8.87 o 
 -14  11   2        0.35       -2.72     17.56 o 
 -13  11   2        0.23       -0.40      7.54 o 
 -12  11   2        8.00       12.97      7.20 o 
 -11  11   2        0.91        2.13      6.61 o 
 -10  11   2        6.62        5.69      6.77 o 
  -9  11   2        3.17        4.35      6.60 o 
  -8  11   2        0.04        7.23      6.29 o 
  -7  11   2        3.91        7.35      7.93 o 
  -6  11   2       48.54       36.01      9.46 o 
  -5  11   2       23.94       38.22     11.19 o 
  -4  11   2       84.17       98.75     12.61 o 
  -3  11   2      108.46       95.67      8.15 o 
  -2  11   2        6.41       10.35     11.20 o 
  -1  11   2        0.03        8.19     10.82 o 
   0  11   2        2.15        3.89     12.59 o 
   1  11   2        8.51       17.92     11.08 o 
   2  11   2       10.69       13.95     10.68 o 
   3  11   2        3.17        6.18      8.29 o 
   4  11   2        0.47        3.18      8.10 o 
   5  11   2        0.70       -1.05      7.96 o 
   6  11   2        0.55        2.98      6.68 o 
   7  11   2       20.91       17.38      6.93 o 
   8  11   2       17.44       19.79      7.02 o 
   9  11   2       13.66        7.93      6.90 o 
  10  11   2       23.12       12.70      5.11 o 
  11  11   2        2.44        5.50      8.21 o 
  12  11   2        0.02        5.75      8.07 o 
 -12  12   2        1.83        0.10      9.96 o 
 -11  12   2        0.02        7.39      7.60 o 
 -10  12   2        0.87       -0.15      7.65 o 
  -9  12   2        2.33        6.62      9.32 o 
  -8  12   2        1.12        4.82      9.04 o 
  -7  12   2        0.39        0.72     10.03 o 
  -6  12   2        3.53       11.58      9.16 o 
  -5  12   2        7.75        5.80      9.44 o 
  -4  12   2        6.13       11.28      8.99 o 
  -3  12   2       11.60       19.71      9.89 o 
  -2  12   2        1.02       -3.96      9.20 o 
  -1  12   2        2.65        4.43     13.76 o 
   0  12   2        8.45        7.92     13.68 o 
   1  12   2        3.43        9.04     13.85 o 
   2  12   2        0.25       -1.27     13.11 o 
   3  12   2        3.47        7.27     12.38 o 
   4  12   2        1.19        3.71      9.51 o 
   5  12   2        0.35        7.14      9.11 o 
   6  12   2        0.61        9.83      9.49 o 
   7  12   2        0.33       -0.11      7.85 o 
   8  12   2        4.80        4.03      7.52 o 
   9  12   2        1.77        5.45      7.70 o 
  10  12   2        0.03        6.28      7.78 o 
  -9  13   2        0.91        6.11     11.45 o 
  -8  13   2        0.86        2.00     10.34 o 
  -7  13   2        6.41        2.19     10.64 o 
  -6  13   2        0.79        3.88     10.80 o 
  -5  13   2        0.36        6.60     10.64 o 
  -4  13   2        2.54        8.44     10.70 o 
  -3  13   2        2.07        6.49      9.93 o 
  -2  13   2        2.55        5.31     10.45 o 
  -1  13   2        0.47        0.88     10.48 o 
   0  13   2        0.15        7.29     14.81 o 
   1  13   2        6.15        3.65     12.95 o 
   2  13   2        0.49        5.59     14.20 o 
   3  13   2        0.91       21.15     14.98 o 
   4  13   2        0.03        0.19     14.64 o 
   5  13   2        3.31       -2.42     14.17 o 
   6  13   2        5.11        8.41     11.10 o 
   7  13   2        1.44       -0.60     11.63 o 
   8  13   2        1.04       17.02     14.06 o 
  -5  14   2        1.80        5.78     12.44 o 
  -4  14   2        3.74        4.48     12.47 o 
  -3  14   2       13.03       23.24     12.96 o 
  -2  14   2        7.95        8.77     12.74 o 
  -1  14   2        1.93        0.89     12.18 o 
   0  14   2        5.58       10.81     12.56 o 
   1  14   2        3.51       10.31     17.28 o 
   2  14   2        0.68        1.85     18.60 o 
   3  14   2        2.04        3.70     17.46 o 
 -21   1   3       16.59       21.00      6.37 o 
 -20   1   3        0.64        3.99      5.62 o 
 -19   1   3        2.23       10.00      5.63 o 
 -18   1   3       40.66       53.94      7.17 o 
 -17   1   3        8.19        3.08      6.34 o 
 -16   1   3        0.81        3.09      3.89 o 
 -15   1   3       62.77       69.70      4.76 o 
 -14   1   3       43.10       40.84      4.30 o 
 -13   1   3       19.03       19.15      3.89 o 
 -12   1   3       28.63       28.19      3.98 o 
 -11   1   3        2.39       -1.82      3.91 o 
 -10   1   3      210.26      229.33      4.66 o 
  -9   1   3      205.05      215.63      6.21 o 
  -8   1   3     2437.03     2535.19     51.36 o 
  -7   1   3      118.74      135.52      5.08 o 
  -6   1   3      274.14      257.66      6.71 o 
  -5   1   3        4.70       11.73      4.73 o 
  -4   1   3     1879.65     1822.90     18.23 o 
  -3   1   3       84.14       71.09      9.99 o 
  -2   1   3     1363.98     1406.66    124.05 o 
  -1   1   3      575.92      564.38      6.95 o 
   0   1   3      209.74      204.08      5.25 o 
   1   1   3      721.14      721.13      6.98 o 
   2   1   3      592.76      627.99     14.74 o 
   3   1   3       56.34       67.64      4.56 o 
   4   1   3      123.70      163.19      4.87 o 
   5   1   3     3024.57     3195.22     27.30 o 
   6   1   3      204.63      191.77      4.95 o 
   7   1   3      281.55      290.16      4.65 o 
   8   1   3       52.57       55.44      4.06 o 
   9   1   3      104.56      103.30      4.60 o 
  10   1   3       38.83       35.94      4.79 o 
  11   1   3        0.10        8.15      3.94 o 
  12   1   3       24.24       25.39      6.50 o 
  13   1   3        0.16        6.79      4.67 o 
  14   1   3        0.73        3.60      4.19 o 
  15   1   3       24.74       18.56      4.38 o 
  16   1   3        0.44        7.05      5.09 o 
  17   1   3        4.33        0.26      5.31 o 
  18   1   3        7.99       15.48      5.92 o 
  19   1   3        1.42       -0.16      6.57 o 
 -21   2   3        6.97        2.87      8.17 o 
 -20   2   3        1.06        2.64      7.76 o 
 -19   2   3       22.49        8.18      5.80 o 
 -18   2   3        7.28       11.39      4.39 o 
 -17   2   3        2.01        7.68      4.72 o 
 -16   2   3       36.30       31.53      4.10 o 
 -15   2   3      121.49      104.16      4.75 o 
 -14   2   3       12.44       16.14      3.85 o 
 -13   2   3        7.98        8.53      3.84 o 
 -12   2   3       27.04       26.93      4.81 o 
 -11   2   3       17.61       15.88      4.00 o 
 -10   2   3       18.86       14.18      4.49 o 
  -9   2   3       92.48       95.60      4.86 o 
  -8   2   3     2624.23     2943.22     25.85 o 
  -7   2   3       53.83       57.75      5.42 o 
  -6   2   3      424.81      438.12      6.59 o 
  -5   2   3      214.80      255.43     10.28 o 
  -4   2   3     2399.79     2392.68     21.59 o 
  -3   2   3     1830.35     1961.75     89.47 o 
  -2   2   3     1004.98      992.54     69.03 o 
  -1   2   3      898.15      820.04     33.87 o 
   0   2   3      176.19      183.14      5.66 o 
   1   2   3       92.27       84.08      5.73 o 
   2   2   3       39.78       30.49      4.28 o 
   3   2   3       82.01       70.20      4.32 o 
   4   2   3      108.29      155.76      4.70 o 
   5   2   3     3033.26     3365.62     10.11 o 
   6   2   3       51.69       55.29      4.30 o 
   7   2   3        3.21        9.77      4.14 o 
   8   2   3        3.79        0.42      3.97 o 
   9   2   3      203.90      218.07      4.57 o 
  10   2   3      184.30      187.34      4.78 o 
  11   2   3        1.44        4.24      4.17 o 
  12   2   3       12.75       18.36      3.80 o 
  13   2   3        0.47       -2.17      4.49 o 
  14   2   3       19.33       15.09      4.17 o 
  15   2   3        7.93        6.06      6.70 o 
  16   2   3        0.91        6.77      5.17 o 
  17   2   3        6.19       13.05      5.86 o 
  18   2   3        9.12       16.75      6.69 o 
  19   2   3        5.47        2.63      7.39 o 
 -21   3   3       14.74       22.77     10.31 o 
 -20   3   3        1.62       11.72      7.58 o 
 -19   3   3        9.04        5.75      6.24 o 
 -18   3   3       60.73       56.27      6.03 o 
 -17   3   3       29.76       37.49      5.65 o 
 -16   3   3        8.49        9.97      6.02 o 
 -15   3   3       72.91       70.98      9.15 o 
 -14   3   3        3.32        0.61      4.44 o 
 -13   3   3       21.35       19.72      6.09 o 
 -12   3   3        4.08        4.21      4.94 o 
 -11   3   3        5.65        1.83      4.65 o 
 -10   3   3       36.38       34.44      4.55 o 
  -9   3   3      330.06      338.74      5.91 o 
  -8   3   3       95.04      103.06      5.03 o 
  -7   3   3      141.56      186.86      5.13 o 
  -6   3   3      964.36     1028.89     11.66 o 
  -5   3   3      847.48      757.51     13.82 o 
  -4   3   3      361.07      313.37     13.06 o 
  -3   3   3      117.03       92.09      7.61 o 
  -2   3   3     2388.42     2377.44     79.20 o 
  -1   3   3     1379.94     1437.34      9.74 o 
   0   3   3     1335.20     1574.21     29.87 o 
   1   3   3       52.53       42.06      4.57 o 
   2   3   3        2.93        5.94      4.77 o 
   3   3   3      311.05      261.96      5.67 o 
   4   3   3        3.09        5.57      4.12 o 
   5   3   3       67.08       65.97      4.59 o 
   6   3   3      157.43      187.57      4.95 o 
   7   3   3       51.20       51.87      4.52 o 
   8   3   3        5.75        5.31      4.55 o 
   9   3   3       18.72       31.89      4.74 o 
  10   3   3       77.54       71.17      4.97 o 
  11   3   3       92.07       83.95      4.53 o 
  12   3   3       48.61       47.38      3.93 o 
  13   3   3       92.12       90.17      4.56 o 
  14   3   3       20.07       20.33      4.81 o 
  15   3   3       10.37       14.17      4.80 o 
  16   3   3        2.26       10.90      5.09 o 
  17   3   3        0.01        3.72      6.28 o 
  18   3   3        0.01        0.13      7.23 o 
 -20   4   3       16.88       21.83      8.28 o 
 -19   4   3        6.18        5.01      6.75 o 
 -18   4   3       35.02       30.20      7.23 o 
 -17   4   3        1.66        2.07      5.26 o 
 -16   4   3       79.04       79.74      6.40 o 
 -15   4   3       18.95       29.25      8.33 o 
 -14   4   3      127.54      116.50      6.02 o 
 -13   4   3        2.73       -0.45      4.77 o 
 -12   4   3        0.56        5.51      6.54 o 
 -11   4   3        0.49        2.29      5.50 o 
 -10   4   3       43.75       48.26      4.77 o 
  -9   4   3       92.99       99.28      4.92 o 
  -8   4   3      160.83      168.87      5.57 o 
  -7   4   3      355.52      355.66      5.57 o 
  -6   4   3      306.17      288.59      5.40 o 
  -5   4   3     1064.33      880.22    221.99 o 
  -4   4   3      647.42      784.94     10.06 o 
  -3   4   3     2731.18     2754.60     78.82 o 
  -2   4   3        0.25        2.24      4.87 o 
  -1   4   3     1849.95     1792.64     22.31 o 
   0   4   3     1210.52     1375.85    214.25 o 
   1   4   3      135.67      151.73      5.60 o 
   2   4   3        5.98        8.91      4.86 o 
   3   4   3       82.35       78.41      4.29 o 
   4   4   3      314.87      318.11      6.04 o 
   5   4   3      222.39      227.93      5.09 o 
   6   4   3       88.24       98.78      5.01 o 
   7   4   3       81.05       87.81      4.03 o 
   8   4   3      600.53      593.25      8.64 o 
   9   4   3        0.74        4.92      3.95 o 
  10   4   3      388.93      380.37      5.53 o 
  11   4   3       65.74       64.30      5.56 o 
  12   4   3      159.59      160.14      5.15 o 
  13   4   3        0.58        9.01      4.98 o 
  14   4   3       48.09       55.57      5.46 o 
  15   4   3        5.81        9.16      4.66 o 
  16   4   3        9.74       17.25      5.49 o 
  17   4   3        1.76       12.66      5.56 o 
  18   4   3        0.12       -4.63      6.37 o 
 -20   5   3        3.20        7.39      8.76 o 
 -19   5   3        7.71        2.16     12.20 o 
 -18   5   3        6.97        3.49      7.07 o 
 -17   5   3       95.80       88.67      6.80 o 
 -16   5   3       88.43       81.34      9.26 o 
 -15   5   3        4.15       13.12      6.03 o 
 -14   5   3       18.42       21.08      5.74 o 
 -13   5   3        5.48        4.57      5.72 o 
 -12   5   3        1.09        6.64      4.67 o 
 -11   5   3        1.43       -0.49      5.35 o 
 -10   5   3        1.65       11.27      5.50 o 
  -9   5   3       50.84       55.51      5.52 o 
  -8   5   3      271.64      272.24      6.25 o 
  -7   5   3      372.52      377.29      8.08 o 
  -6   5   3      644.92      642.22     13.67 o 
  -5   5   3      237.78      255.48      6.65 o 
  -4   5   3     3206.73     3226.76     45.01 o 
  -3   5   3     3303.21     3375.07    831.92 o 
  -2   5   3       10.78        4.25      8.72 o 
  -1   5   3      137.77      153.62      7.91 o 
   0   5   3       18.26        8.33      6.38 o 
   1   5   3       10.77       10.48      4.69 o 
   2   5   3        0.08        6.75      4.85 o 
   3   5   3        1.39        3.81      3.79 o 
   4   5   3       96.91      108.50      6.00 o 
   5   5   3       95.80      101.54      5.93 o 
   6   5   3       66.58       72.87      5.39 o 
   7   5   3      237.59      264.09      5.43 o 
   8   5   3       83.81       83.06      4.63 o 
   9   5   3      727.14      701.74      5.53 o 
  10   5   3      437.16      411.42      6.19 o 
  11   5   3        0.37       -0.64      4.32 o 
  12   5   3        0.51        2.10      4.61 o 
  13   5   3        0.64        2.00      4.76 o 
  14   5   3       14.07       18.47      5.40 o 
  15   5   3        5.32       11.00      6.03 o 
  16   5   3        1.65        8.27      6.26 o 
  17   5   3       32.25       36.75      5.73 o 
  18   5   3        9.41       12.11      8.16 o 
 -19   6   3        3.59        4.70      7.03 o 
 -18   6   3       14.60       24.38      7.57 o 
 -17   6   3       55.51       57.83      6.89 o 
 -16   6   3        1.11       10.07      6.43 o 
 -15   6   3        3.83        6.26      6.50 o 
 -14   6   3       22.19       17.20      5.48 o 
 -13   6   3        7.78       10.66      5.97 o 
 -12   6   3        0.81        5.69      5.43 o 
 -11   6   3      201.50      194.08      6.14 o 
 -10   6   3      129.71      133.87      6.13 o 
  -9   6   3       63.55       68.60      5.37 o 
  -8   6   3      177.30      171.28      6.17 o 
  -7   6   3      657.36      593.35     92.41 o 
  -6   6   3        8.07        4.28      4.91 o 
  -5   6   3      508.88      515.87      9.56 o 
  -4   6   3     2630.12     2584.11     71.88 o 
  -3   6   3      157.15      189.10     10.19 o 
  -2   6   3       22.43       27.48      9.03 o 
  -1   6   3      138.58      106.73     13.53 o 
   0   6   3        8.34        4.80      6.31 o 
   1   6   3        0.94        1.53      5.26 o 
   2   6   3      224.96      236.14      6.53 o 
   3   6   3       77.63       84.52      5.46 o 
   4   6   3        0.42        1.69      4.87 o 
   5   6   3      169.61      161.37      5.51 o 
   6   6   3       22.55       23.81      5.72 o 
   7   6   3        2.31       10.65      5.25 o 
   8   6   3       86.08       80.75      4.76 o 
   9   6   3      638.03      621.92     10.27 o 
  10   6   3       33.44       38.06      5.14 o 
  11   6   3       58.65       65.59      5.74 o 
  12   6   3       26.95       29.01      5.56 o 
  13   6   3       11.18       11.05      5.56 o 
  14   6   3       58.11       58.80      5.18 o 
  15   6   3        0.02        8.74      5.04 o 
  16   6   3        5.47       17.31      6.00 o 
  17   6   3        1.13       15.29      6.19 o 
 -18   7   3        1.54        5.46      7.94 o 
 -17   7   3        1.25        1.32      7.47 o 
 -16   7   3        3.23        4.22      6.81 o 
 -15   7   3       50.58       60.96      7.03 o 
 -14   7   3       11.11        6.75      6.16 o 
 -13   7   3       43.89       38.16      6.09 o 
 -12   7   3        1.89        0.80      5.78 o 
 -11   7   3        4.28        1.72      5.95 o 
 -10   7   3       81.33       82.24      6.21 o 
  -9   7   3      132.91      137.54      6.54 o 
  -8   7   3       23.30       34.39      5.25 o 
  -7   7   3      239.82      240.22      8.65 o 
  -6   7   3     1558.79     1556.48     21.30 o 
  -5   7   3      130.52      130.63      8.94 o 
  -4   7   3        5.58       10.37      8.05 o 
  -3   7   3      474.25      413.47     11.16 o 
  -2   7   3     1086.70     1069.98     14.20 o 
  -1   7   3       88.58       78.81     30.83 o 
   0   7   3      466.33      460.86      8.29 o 
   1   7   3       14.39       14.04      6.36 o 
   2   7   3        3.80        8.95      6.41 o 
   3   7   3       29.71       35.07      5.24 o 
   4   7   3       84.71       99.42      6.33 o 
   5   7   3       10.12       13.44      5.29 o 
   6   7   3       53.66       59.39      4.86 o 
   7   7   3      243.20      254.82      5.91 o 
   8   7   3        3.71        9.38      5.97 o 
   9   7   3        0.31        3.28      4.78 o 
  10   7   3        1.84        5.18      5.23 o 
  11   7   3       73.28       74.34      5.58 o 
  12   7   3        7.10        7.65      5.54 o 
  13   7   3        9.47        3.62      5.87 o 
  14   7   3        4.70        4.91      5.92 o 
  15   7   3        3.93        7.65      6.26 o 
  16   7   3        0.04       -0.42      6.60 o 
 -18   8   3       10.24       25.08     13.73 o 
 -17   8   3        7.21       10.87      7.61 o 
 -16   8   3        3.26        4.12      7.69 o 
 -15   8   3        0.00        6.11      7.12 o 
 -14   8   3       18.65       25.52      6.82 o 
 -13   8   3        5.15        8.86      6.65 o 
 -12   8   3        1.66        3.41      6.20 o 
 -11   8   3        9.58       14.09      6.17 o 
 -10   8   3       46.91       62.27      6.17 o 
  -9   8   3        1.78        3.95      4.96 o 
  -8   8   3       65.85       57.80      5.26 o 
  -7   8   3       52.11       57.60      5.51 o 
  -6   8   3      219.56      231.96      8.62 o 
  -5   8   3      152.69      122.73      8.88 o 
  -4   8   3      108.25       83.56     10.16 o 
  -3   8   3      186.69      190.29     10.65 o 
  -2   8   3        0.31        1.24      9.28 o 
  -1   8   3       96.21       78.19     10.22 o 
   0   8   3        2.53        5.68      6.89 o 
   1   8   3        4.08        3.37      5.56 o 
   2   8   3       56.76       49.59      7.11 o 
   3   8   3       10.79        9.03      6.77 o 
   4   8   3       10.15        6.14      5.22 o 
   5   8   3       75.92       78.46      6.27 o 
   6   8   3       53.78       58.54      5.77 o 
   7   8   3       47.38       51.48      5.40 o 
   8   8   3       63.42       67.12      6.39 o 
   9   8   3       38.58       28.96      7.47 o 
  10   8   3       74.62       74.25      6.28 o 
  11   8   3        0.19       -1.03      5.09 o 
  12   8   3        5.69       10.02      5.43 o 
  13   8   3       10.16       15.43      6.09 o 
  14   8   3        9.28        6.61      6.57 o 
  15   8   3        0.93       -1.22      6.66 o 
 -16   9   3        1.28        4.76      8.03 o 
 -15   9   3        2.18        6.31      7.52 o 
 -14   9   3        1.20        1.86      7.11 o 
 -13   9   3        3.84        5.71      7.27 o 
 -12   9   3       40.78       25.89     10.25 o 
 -11   9   3        2.63        2.10      6.00 o 
 -10   9   3        0.13        1.47      5.60 o 
  -9   9   3       36.85       36.10      5.55 o 
  -8   9   3       19.77       14.29      5.73 o 
  -7   9   3        3.34        4.31      5.83 o 
  -6   9   3        0.04        7.41      6.29 o 
  -5   9   3      250.71      256.43      7.81 o 
  -4   9   3       31.31       40.90     10.11 o 
  -3   9   3       56.00       55.57     10.33 o 
  -2   9   3       14.02       17.19      9.94 o 
  -1   9   3        0.91       -4.84     11.21 o 
   0   9   3        0.39       10.47      9.90 o 
   1   9   3      210.40      213.69      7.80 o 
   2   9   3        0.42        1.29     11.49 o 
   3   9   3        2.98        5.38      5.69 o 
   4   9   3       28.57       33.95      7.43 o 
   5   9   3        4.24        7.22      6.22 o 
   6   9   3        0.24        5.09      5.68 o 
   7   9   3        0.10       10.17      6.43 o 
   8   9   3       62.43       65.70      6.20 o 
   9   9   3        9.58        7.78      6.56 o 
  10   9   3       25.61       22.67      6.68 o 
  11   9   3        0.16        7.94      7.68 o 
  12   9   3        0.01        8.68      6.84 o 
  13   9   3        0.95        8.74      8.06 o 
  14   9   3       35.91       43.67      8.04 o 
 -15  10   3        1.36        2.38      7.66 o 
 -14  10   3        1.76        1.72      7.43 o 
 -13  10   3       28.19       21.86      6.69 o 
 -12  10   3        2.82        1.51      6.50 o 
 -11  10   3        0.00        5.79      6.63 o 
 -10  10   3       21.59       20.67      6.30 o 
  -9  10   3        0.03        6.09      5.91 o 
  -8  10   3        9.44       13.16      5.91 o 
  -7  10   3       39.56       40.75      6.95 o 
  -6  10   3       39.77       23.32     12.38 o 
  -5  10   3      151.83      129.51      8.10 o 
  -4  10   3        3.43       -2.09     10.93 o 
  -3  10   3       45.18       68.68     11.03 o 
  -2  10   3       27.55       30.59     10.45 o 
  -1  10   3        7.13        6.84     11.49 o 
   0  10   3       66.70       83.51     10.88 o 
   1  10   3      135.07       81.64     50.76 o 
   2  10   3        0.39       -1.04      7.56 o 
   3  10   3        6.92       12.82      7.55 o 
   4  10   3        4.72        4.83      7.29 o 
   5  10   3       36.09       29.23      7.82 o 
   6  10   3       22.18       24.57      6.39 o 
   7  10   3        8.39        9.79      4.43 o 
   8  10   3       66.12       67.80      7.13 o 
   9  10   3        0.03        4.21      7.00 o 
  10  10   3        8.99       11.24      7.34 o 
  11  10   3        1.41        6.13      7.37 o 
  12  10   3        0.51        9.89      8.27 o 
  13  10   3       10.91       24.75     10.09 o 
 -13  11   3        1.07        8.96      7.50 o 
 -12  11   3        3.04        8.85      7.06 o 
 -11  11   3       18.97       17.71      7.04 o 
 -10  11   3        8.15       16.00      6.78 o 
  -9  11   3        6.59        9.29      7.42 o 
  -8  11   3        3.41        6.85      7.64 o 
  -7  11   3        0.82        3.74      7.99 o 
  -6  11   3        1.93       -1.56     11.11 o 
  -5  11   3      214.51      215.10      8.91 o 
  -4  11   3      137.52      119.53      8.44 o 
  -3  11   3        6.59       -1.01     11.25 o 
  -2  11   3       43.75       42.15     11.27 o 
  -1  11   3        5.27       14.49     10.98 o 
   0  11   3       29.21       44.45     11.10 o 
   1  11   3        3.17        5.00     10.92 o 
   2  11   3        9.44       15.13      8.95 o 
   3  11   3       20.77       15.61      8.27 o 
   4  11   3        3.90        9.04      7.89 o 
   5  11   3        2.25        0.29      8.01 o 
   6  11   3        2.54        5.77      9.00 o 
   7  11   3        0.05       -2.09      7.03 o 
   8  11   3       91.78       90.42      7.25 o 
   9  11   3       60.39       54.56      7.40 o 
  10  11   3        9.63        9.39      8.05 o 
  11  11   3        6.64        5.31      8.67 o 
 -11  12   3        0.21        1.47      8.58 o 
 -10  12   3        4.79        9.25      8.79 o 
  -9  12   3        2.58        6.77      8.76 o 
  -8  12   3        2.86        6.46      9.02 o 
  -7  12   3        9.71       15.21      8.78 o 
  -6  12   3        0.66       -4.63      8.57 o 
  -5  12   3        0.07        1.36     13.34 o 
  -4  12   3      102.39      103.31     12.55 o 
  -3  12   3        6.09        5.73     11.85 o 
  -2  12   3        1.03       -2.18     11.77 o 
  -1  12   3        3.13       18.73     12.94 o 
   0  12   3       35.93       37.98     11.11 o 
   1  12   3        5.45       14.19     11.65 o 
   2  12   3        5.26       13.44     11.67 o 
   3  12   3        9.62        9.26     13.17 o 
   4  12   3        0.02       -3.23      9.59 o 
   5  12   3        1.08        5.64      8.75 o 
   6  12   3        5.73       19.79      8.85 o 
   7  12   3        1.18        3.54      8.65 o 
   8  12   3        0.07       -1.05     10.25 o 
   9  12   3       14.86       15.81      8.23 o 
  -9  13   3        3.23        8.68     15.54 o 
  -8  13   3        0.06        6.70     15.68 o 
  -7  13   3        6.31       17.26     14.78 o 
  -6  13   3       12.06        9.73     14.30 o 
  -5  13   3        2.57       11.89     10.32 o 
  -4  13   3        0.05        4.22     10.12 o 
  -3  13   3        3.30        8.72      9.94 o 
  -2  13   3        0.03        8.58     10.32 o 
  -1  13   3        7.64        8.96     13.71 o 
   0  13   3       13.41        4.40     13.49 o 
   1  13   3        0.32        6.18     14.26 o 
   2  13   3        0.05        6.00     15.90 o 
   3  13   3        0.42       -2.06     14.83 o 
   4  13   3        5.19       12.01     16.27 o 
   5  13   3        0.25       13.68     10.84 o 
   6  13   3        2.22        3.43     11.33 o 
   7  13   3       13.04       21.77     16.27 o 
  -3  14   3        0.34        5.47     11.72 o 
  -2  14   3        0.54        0.69     11.62 o 
  -1  14   3        2.16        6.34     12.30 o 
   0  14   3        0.68        4.06     16.27 o 
   1  14   3        0.08        7.71     17.39 o 
   2  14   3        1.49        7.56     16.23 o 
 -21   0   4        0.05      -13.46     13.46 o 
 -20   0   4       10.60       16.35     10.07 o 
 -19   0   4        8.02       11.85      7.01 o 
 -18   0   4        9.26       12.06      7.96 o 
 -17   0   4        2.71       10.99      5.89 o 
 -16   0   4      161.07      149.03      6.41 o 
 -15   0   4      151.09      151.29      6.97 o 
 -14   0   4      209.75      215.60      6.21 o 
 -13   0   4      208.36      196.75      8.48 o 
 -12   0   4        1.42        7.93      8.76 o 
 -11   0   4      349.07      363.25     10.56 o 
 -10   0   4        1.25        6.48      8.96 o 
  -9   0   4     2981.18     3082.00     16.90 o 
  -8   0   4      133.79      154.84      9.34 o 
  -7   0   4      524.82      514.66     11.22 o 
  -6   0   4      449.50      396.98      9.16 o 
  -4   0   4      417.36      346.71     11.48 o 
  -3   0   4      442.43      488.38     12.65 o 
  -2   0   4     5679.83     4194.22   2982.37 o 
  -1   0   4       40.23       41.22      7.16 o 
   0   0   4     1063.84      991.05     10.24 o 
   1   0   4     1558.34     1518.39     78.36 o 
   2   0   4      442.36      421.67      7.46 o 
   3   0   4      382.62      376.95     15.11 o 
   4   0   4    12478.58    13152.71    801.89 o 
   5   0   4      776.35      717.26      7.25 o 
   6   0   4      304.54      298.51      5.50 o 
   7   0   4        9.58       15.71      6.75 o 
   8   0   4     1088.64     1008.34     47.23 o 
   9   0   4        8.16       12.06      5.53 o 
  10   0   4        2.91        3.89      6.35 o 
  11   0   4       87.01       74.81      6.86 o 
  12   0   4        0.71        0.03      5.63 o 
  13   0   4      100.29       91.89      6.17 o 
  14   0   4       70.44       77.47      6.88 o 
  15   0   4        8.46       11.83      7.77 o 
  16   0   4       35.86       33.66      8.05 o 
  17   0   4      135.12      163.47      9.65 o 
  18   0   4        0.29        5.24      9.81 o 
 -21   1   4        9.69       10.15      8.11 o 
 -20   1   4        2.95        1.53      6.03 o 
 -19   1   4       17.58       20.28      6.69 o 
 -18   1   4       47.30       59.64      5.74 o 
 -17   1   4       43.59       48.75      6.18 o 
 -16   1   4      122.20      123.86      5.89 o 
 -15   1   4      676.18      679.64      9.37 o 
 -14   1   4      159.96      164.58      5.44 o 
 -13   1   4       60.15       53.35      5.48 o 
 -12   1   4      430.18      414.97      7.44 o 
 -11   1   4      666.03      624.50      7.42 o 
 -10   1   4      726.01      716.20      8.16 o 
  -9   1   4      277.02      280.66      7.11 o 
  -8   1   4     1389.68     1301.34     14.47 o 
  -7   1   4      177.54      185.66      5.93 o 
  -6   1   4       57.77       62.74      5.55 o 
  -5   1   4      200.08      158.36      9.93 o 
  -4   1   4      176.70       30.29     22.46 o 
  -3   1   4      566.47      626.64     11.68 o 
  -2   1   4     1659.68     1695.50    266.46 o 
  -1   1   4      728.83      897.18      7.14 o 
   0   1   4      104.67      114.64      4.56 o 
   1   1   4      146.60      133.00      5.21 o 
   2   1   4      980.72      878.78     14.29 o 
   3   1   4     1743.86     1789.09     18.53 o 
   4   1   4     1230.37     1283.96     21.02 o 
   5   1   4     2206.96     2216.27     30.24 o 
   6   1   4      709.59      670.60      9.30 o 
   7   1   4        1.30       -4.51      4.51 o 
   8   1   4      647.33      686.42      6.40 o 
   9   1   4      624.51      623.37      5.52 o 
  10   1   4       18.10       18.85      4.62 o 
  11   1   4      157.72      149.82      4.99 o 
  12   1   4       12.01       15.58      3.88 o 
  13   1   4       45.10       44.49      4.64 o 
  14   1   4        2.80       10.19      4.04 o 
  15   1   4       79.25       83.14      5.16 o 
  16   1   4       11.70       13.13      5.46 o 
  17   1   4       32.34       36.08      6.28 o 
  18   1   4       18.18       25.23      7.00 o 
 -21   2   4        5.10        9.62      7.17 o 
 -20   2   4       24.83       28.75      7.23 o 
 -19   2   4       73.44       76.26      7.66 o 
 -18   2   4       52.50       54.91      6.63 o 
 -17   2   4      107.55       97.40      5.19 o 
 -16   2   4      195.08      187.85      7.75 o 
 -15   2   4      101.85      101.24      5.91 o 
 -14   2   4       51.64       45.93      9.19 o 
 -13   2   4      255.95      252.31      4.85 o 
 -12   2   4      101.60       98.59      5.92 o 
 -11   2   4       28.44       31.47      5.37 o 
 -10   2   4      106.11       94.06      4.81 o 
  -9   2   4      333.51      303.77      8.87 o 
  -8   2   4        0.43        7.88      7.22 o 
  -7   2   4      925.60      910.02     18.50 o 
  -6   2   4       65.31       62.05      9.31 o 
  -5   2   4      121.14      126.09      7.01 o 
  -4   2   4     2699.97     3020.09     19.21 o 
  -3   2   4      551.50      491.00     41.04 o 
  -2   2   4       50.48       50.67      5.45 o 
  -1   2   4      398.51      405.64     14.26 o 
   0   2   4      410.08      386.19      5.99 o 
   1   2   4     1028.35      940.68     27.81 o 
   2   2   4      366.98      385.75      5.10 o 
   3   2   4      395.96      392.78      5.92 o 
   4   2   4      329.18      309.09      8.31 o 
   5   2   4      482.04      485.80     11.01 o 
   6   2   4      665.00      678.90      9.23 o 
   7   2   4       27.60       23.84      4.05 o 
   8   2   4        1.84        2.15      3.72 o 
   9   2   4      224.17      203.74      4.49 o 
  10   2   4      207.12      197.88      5.04 o 
  11   2   4       44.67       43.09      3.88 o 
  12   2   4       36.95       37.51      4.88 o 
  13   2   4      136.19      120.84      5.09 o 
  14   2   4       50.73       60.40      4.83 o 
  15   2   4       19.69       28.20      4.93 o 
  16   2   4       90.24       94.31      6.19 o 
  17   2   4       23.33       17.61      6.27 o 
  18   2   4        0.47        2.58      7.01 o 
 -21   3   4       35.98       34.24      8.48 o 
 -20   3   4       18.23       15.43      7.28 o 
 -19   3   4        0.22        8.41      6.04 o 
 -18   3   4       42.63       53.12      5.97 o 
 -17   3   4       93.78       99.97      5.32 o 
 -16   3   4        1.80       11.94      6.50 o 
 -15   3   4      149.34      140.90      5.29 o 
 -14   3   4       38.21       50.41      5.63 o 
 -13   3   4        4.37        9.07      5.65 o 
 -12   3   4      144.78      144.80      5.89 o 
 -11   3   4       47.98       46.37      4.39 o 
 -10   3   4      576.32      610.26     11.18 o 
  -9   3   4       47.91       39.66      4.54 o 
  -8   3   4      264.95      237.34     12.47 o 
  -7   3   4      321.81      325.40     12.09 o 
  -6   3   4       23.49       35.58      8.56 o 
  -5   3   4       10.29       23.73      6.36 o 
  -4   3   4      231.90      217.00      6.40 o 
  -3   3   4       55.49       53.53      5.56 o 
  -2   3   4      150.66      153.35      5.93 o 
  -1   3   4     1185.73     1386.09    219.60 o 
   0   3   4       24.85       23.88      4.44 o 
   1   3   4       17.69       29.03      5.33 o 
   2   3   4      135.08      111.61      4.62 o 
   3   3   4      880.35      923.28     13.19 o 
   4   3   4       82.71      107.26      4.09 o 
   5   3   4      336.01      343.26      5.27 o 
   6   3   4      386.91      379.67      8.73 o 
   7   3   4      108.81      108.72      4.39 o 
   8   3   4       33.58       31.88      4.45 o 
   9   3   4       64.51       58.08      4.12 o 
  10   3   4       32.08       29.55      4.11 o 
  11   3   4      195.37      186.64      6.49 o 
  12   3   4        7.90       13.19      4.04 o 
  13   3   4       15.53       14.51      4.59 o 
  14   3   4       75.93       70.80      6.01 o 
  15   3   4       76.44       77.96      5.92 o 
  16   3   4       19.03       22.75      6.66 o 
  17   3   4       12.14       16.30      6.72 o 
  18   3   4       29.59       26.10      6.58 o 
 -20   4   4        4.26       -2.15      7.21 o 
 -19   4   4        4.20        9.91      7.50 o 
 -18   4   4        5.12        5.13      8.10 o 
 -17   4   4       83.38       79.14      6.66 o 
 -16   4   4       18.55       31.13      9.63 o 
 -15   4   4        0.81        0.97      5.94 o 
 -14   4   4      285.03      263.12      6.25 o 
 -13   4   4       86.19       90.41      5.21 o 
 -12   4   4       22.27       20.82      5.39 o 
 -11   4   4        0.23       -1.98      4.86 o 
 -10   4   4      368.65      366.11      6.39 o 
  -9   4   4      133.12      123.44      7.02 o 
  -8   4   4       41.17       45.41      5.30 o 
  -7   4   4      261.93      240.08      7.18 o 
  -6   4   4       23.17       22.28      5.29 o 
  -5   4   4       62.56       67.20      7.02 o 
  -4   4   4      884.21      882.92    217.30 o 
  -3   4   4       33.92       60.58      5.85 o 
  -2   4   4        3.85        1.28      5.42 o 
  -1   4   4      603.04      665.29      6.95 o 
   0   4   4       66.91       94.53      4.59 o 
   1   4   4       46.51       52.71      4.13 o 
   2   4   4      331.26      365.80      5.34 o 
   3   4   4      575.30      593.21     11.50 o 
   4   4   4      606.88      552.81     12.70 o 
   5   4   4       84.94       80.02      4.86 o 
   6   4   4      212.66      215.40      5.25 o 
   7   4   4      192.90      180.83      4.41 o 
   8   4   4      282.26      243.26      7.39 o 
   9   4   4      176.96      168.59      4.66 o 
  10   4   4        4.77       12.65      4.73 o 
  11   4   4       65.11       65.32      4.53 o 
  12   4   4       35.15       29.33      4.56 o 
  13   4   4        7.60        6.75      4.64 o 
  14   4   4       18.83       16.30      5.53 o 
  15   4   4        0.38        6.98      5.50 o 
  16   4   4       90.59       84.67      5.23 o 
  17   4   4       15.41       19.30      6.80 o 
 -20   5   4       40.28       41.98      7.58 o 
 -19   5   4        0.13       -2.81      6.77 o 
 -18   5   4       34.67       37.86      7.69 o 
 -17   5   4        0.10       -3.53      6.69 o 
 -16   5   4        4.39        1.23      6.35 o 
 -15   5   4        8.05       11.70      5.93 o 
 -14   5   4       35.52       36.96      6.04 o 
 -13   5   4       23.43       19.22      5.68 o 
 -12   5   4       64.69       55.04      5.70 o 
 -11   5   4      193.13      189.96      5.94 o 
 -10   5   4       37.82       42.19      5.61 o 
  -9   5   4       17.14       26.51      5.53 o 
  -8   5   4      248.91      259.57      7.60 o 
  -7   5   4      377.55      375.31      7.70 o 
  -6   5   4      119.40      124.91      7.60 o 
  -5   5   4      837.88      905.88     10.29 o 
  -4   5   4      133.33       92.50     28.19 o 
  -3   5   4      257.96      232.74     15.12 o 
  -2   5   4       59.29       70.66      5.77 o 
  -1   5   4      468.90      496.77      7.59 o 
   0   5   4        0.71       -1.59      4.74 o 
   1   5   4       75.62       67.91      4.14 o 
   2   5   4      208.52      236.10      5.68 o 
   3   5   4      185.00      187.95      5.83 o 
   4   5   4      234.29      232.08      5.00 o 
   5   5   4      144.72      156.43      6.53 o 
   6   5   4      298.21      298.97     10.07 o 
   7   5   4        8.53       14.51      4.94 o 
   8   5   4      159.76      150.83      5.42 o 
   9   5   4       82.38       84.76      4.95 o 
  10   5   4        1.28        1.86      4.63 o 
  11   5   4        9.39       13.69      4.39 o 
  12   5   4      100.59       87.95      5.98 o 
  13   5   4        4.43        4.86      5.38 o 
  14   5   4        9.35       11.74      4.64 o 
  15   5   4       21.21       28.18      6.15 o 
  16   5   4        1.56        9.04      6.23 o 
  17   5   4        0.11        0.22      6.62 o 
 -19   6   4       13.35       26.98      8.18 o 
 -18   6   4        5.41        1.36      6.28 o 
 -17   6   4       13.28       22.47      6.07 o 
 -16   6   4       54.57       68.23     12.71 o 
 -15   6   4        0.04       -1.43      6.48 o 
 -14   6   4       19.43       26.39      5.94 o 
 -13   6   4       27.99       31.25      5.42 o 
 -12   6   4       17.19       27.15      6.07 o 
 -11   6   4       42.38       36.39      6.08 o 
 -10   6   4      142.21      141.46      5.87 o 
  -9   6   4       70.00       82.36      5.88 o 
  -8   6   4       40.69       38.99      5.83 o 
  -7   6   4      609.92      589.23      7.01 o 
  -6   6   4      315.55      314.52     10.17 o 
  -5   6   4        6.39       12.23      7.35 o 
  -4   6   4      195.86      201.63     13.80 o 
  -3   6   4      189.67      216.09      9.87 o 
  -2   6   4        4.42       -4.47      8.87 o 
  -1   6   4       11.53        9.08      6.49 o 
   0   6   4       55.15       56.02      5.60 o 
   1   6   4       15.68       27.73      6.65 o 
   2   6   4        3.28        4.61      4.72 o 
   3   6   4       97.32      108.08      5.40 o 
   4   6   4      150.54      138.74      5.32 o 
   5   6   4        1.92        7.46      5.18 o 
   6   6   4      287.09      301.74      7.79 o 
   7   6   4      126.49      126.06      5.87 o 
   8   6   4        1.21        9.76      4.97 o 
   9   6   4       54.91       52.83      4.68 o 
  10   6   4       43.31       41.26      5.21 o 
  11   6   4        7.31        9.09      5.35 o 
  12   6   4        0.75        3.22      5.37 o 
  13   6   4       12.60       17.89      5.71 o 
  14   6   4        3.34       12.90      5.95 o 
  15   6   4        0.56        6.09      6.14 o 
  16   6   4        0.91        3.95      6.35 o 
 -18   7   4       19.89       12.56      6.93 o 
 -17   7   4        8.92       16.44      9.12 o 
 -16   7   4        0.41       13.00      7.13 o 
 -15   7   4        7.20        4.31      6.95 o 
 -14   7   4        6.87       14.38      6.60 o 
 -13   7   4        0.81        2.82      5.23 o 
 -12   7   4        3.91        8.88      5.99 o 
 -11   7   4        5.15        9.18      6.15 o 
 -10   7   4        1.35        1.33      4.64 o 
  -9   7   4        4.52        9.24      4.94 o 
  -8   7   4        2.31        1.79      5.33 o 
  -7   7   4       12.21       19.33      7.37 o 
  -6   7   4       77.19       68.10      8.93 o 
  -5   7   4      347.95      342.55     86.17 o 
  -4   7   4        0.35       -0.19     10.38 o 
  -3   7   4       65.20       73.54     10.31 o 
  -2   7   4       21.66       25.19      9.79 o 
  -1   7   4       79.11       58.54     18.78 o 
   0   7   4       24.60       20.49      5.67 o 
   1   7   4       67.23       71.69      7.20 o 
   2   7   4       18.33       14.25      5.94 o 
   3   7   4       36.19       39.35      6.65 o 
   4   7   4       11.18       12.60      5.55 o 
   5   7   4        4.54        6.81      4.83 o 
   6   7   4        6.46        4.59      5.42 o 
   7   7   4       48.63       45.65      5.47 o 
   8   7   4       33.61       26.84      5.93 o 
   9   7   4        0.64        1.65      5.87 o 
  10   7   4       27.39       27.08      5.70 o 
  11   7   4        7.53       -0.27      5.38 o 
  12   7   4       19.14       18.46      4.94 o 
  13   7   4        0.11       -0.36      5.84 o 
  14   7   4        5.83        2.08      6.46 o 
  15   7   4        9.45       16.41      6.29 o 
 -17   8   4       19.37       23.23      8.17 o 
 -16   8   4        0.10        2.37      7.36 o 
 -15   8   4        0.19        4.47      7.00 o 
 -14   8   4        0.17        2.04      7.14 o 
 -13   8   4        2.54       -0.68      6.71 o 
 -12   8   4        0.54       -3.94      5.55 o 
 -11   8   4        0.70        3.11      5.82 o 
 -10   8   4       10.21       14.24      5.33 o 
  -9   8   4        7.46       10.89      6.07 o 
  -8   8   4        6.88        8.03      5.12 o 
  -7   8   4      597.32      544.81     10.74 o 
  -6   8   4     1690.34     1620.86     47.07 o 
  -5   8   4     1012.78     1060.57     14.14 o 
  -4   8   4      440.01      400.91     11.48 o 
  -3   8   4       94.58       79.53     10.30 o 
  -2   8   4        4.20        1.58     10.04 o 
  -1   8   4        0.21       -3.96      6.81 o 
   0   8   4       17.10       12.85      7.00 o 
   1   8   4       31.11       27.90      6.88 o 
   2   8   4        6.20        6.27      6.66 o 
   3   8   4        0.65        7.46      5.62 o 
   4   8   4        0.50       -2.14      6.25 o 
   5   8   4        4.39        2.52      6.01 o 
   6   8   4      145.92      142.02      8.05 o 
   7   8   4      768.71      753.10     26.61 o 
   8   8   4      622.62      592.57      8.40 o 
   9   8   4       54.07       59.91      5.55 o 
  10   8   4        0.01       -5.10      5.80 o 
  11   8   4        4.87        8.44      6.15 o 
  12   8   4        2.19       13.67      6.43 o 
  13   8   4       13.13        7.58      6.47 o 
  14   8   4        0.36        6.66      5.82 o 
 -16   9   4        0.31        7.05      8.51 o 
 -15   9   4        0.00        0.95      7.85 o 
 -14   9   4        1.15        1.49      6.86 o 
 -13   9   4        0.00        8.25      6.27 o 
 -12   9   4        2.71        2.97      6.02 o 
 -11   9   4        2.13        3.29      5.76 o 
 -10   9   4        0.66        0.62      6.89 o 
  -9   9   4        1.00        6.76      6.64 o 
  -8   9   4       43.36       50.47      5.84 o 
  -7   9   4        0.17        0.22      6.42 o 
  -6   9   4        1.16        0.61      7.40 o 
  -5   9   4       78.57       81.30     10.00 o 
  -4   9   4        6.97        0.32     10.15 o 
  -3   9   4       36.30       36.00      9.38 o 
  -2   9   4        0.54        3.29      9.15 o 
  -1   9   4       11.56        5.38      9.31 o 
   0   9   4       15.36       13.52      7.04 o 
   1   9   4        3.20       11.54      6.69 o 
   2   9   4        0.83        1.05      7.27 o 
   3   9   4        0.03        4.25      6.66 o 
   4   9   4        0.03        6.36      7.32 o 
   5   9   4       28.98       30.66      6.86 o 
   6   9   4       10.32        9.88      6.90 o 
   7   9   4       16.75       20.65      6.00 o 
   8   9   4        5.94       13.23      6.71 o 
   9   9   4        0.28        4.55      6.86 o 
  10   9   4       19.80        9.91      6.46 o 
  11   9   4        0.66       -0.26      6.37 o 
  12   9   4        2.70        9.53      9.22 o 
  13   9   4        8.09       10.26      7.96 o 
 -15  10   4        0.54       -1.66      7.87 o 
 -14  10   4        1.02        1.05      6.95 o 
 -13  10   4        0.12        5.76      7.94 o 
 -12  10   4        3.42       10.36      7.43 o 
 -11  10   4        0.44       -2.87      6.24 o 
 -10  10   4        0.97        5.21      6.84 o 
  -9  10   4        0.50       -1.60      7.14 o 
  -8  10   4       19.34       21.77      7.04 o 
  -7  10   4       54.42       41.22      7.82 o 
  -6  10   4        2.94       -6.75      7.52 o 
  -5  10   4       24.55       23.62     11.10 o 
  -4  10   4       55.91       54.32     11.06 o 
  -3  10   4        3.86       15.97      9.95 o 
  -2  10   4        1.77       -0.19      9.76 o 
  -1  10   4        7.04        9.85     10.71 o 
   0  10   4        0.13       15.00     10.79 o 
   1  10   4        0.66        6.88      7.62 o 
   2  10   4        0.02        8.00      7.24 o 
   3  10   4        4.28        6.80      7.61 o 
   4  10   4        0.00        1.94      7.88 o 
   5  10   4        0.01        4.03      7.74 o 
   6  10   4       29.32       26.74      7.96 o 
   7  10   4        3.24        8.55      7.15 o 
   8  10   4        0.09       10.20      7.12 o 
   9  10   4       17.21        8.91      7.33 o 
  10  10   4        0.05       -7.42      7.42 o 
  11  10   4        0.10        2.11      8.16 o 
  12  10   4        0.10        7.49      8.23 o 
 -13  11   4        4.27       11.73      8.41 o 
 -12  11   4        3.01        3.98      8.57 o 
 -11  11   4        0.66       -2.46      7.78 o 
 -10  11   4       16.55       18.77      7.82 o 
  -9  11   4        4.05        4.78      8.22 o 
  -8  11   4        2.32       13.96      8.81 o 
  -7  11   4       10.37       11.75      8.20 o 
  -6  11   4        4.52        2.20      8.01 o 
  -5  11   4       10.89        3.38      7.54 o 
  -4  11   4        0.00       -1.08     12.68 o 
  -3  11   4        7.36       17.14     11.54 o 
  -2  11   4       18.97       18.50     10.65 o 
  -1  11   4       13.23       15.89     11.75 o 
   0  11   4        4.43        1.99     10.67 o 
   1  11   4        4.63        6.74     11.52 o 
   2  11   4        1.93        0.78      7.58 o 
   3  11   4        4.90       17.65      8.22 o 
   4  11   4       12.00       10.72      7.80 o 
   5  11   4        2.00       -5.46     13.65 o 
   6  11   4        0.88       -0.98      8.98 o 
   7  11   4        1.58        8.07      8.37 o 
   8  11   4        2.08       10.34      7.97 o 
   9  11   4        3.58        6.07      5.98 o 
  10  11   4        2.31        5.68      8.35 o 
 -11  12   4        9.38        7.24      9.19 o 
 -10  12   4        1.29       -5.13      9.89 o 
  -9  12   4        3.20        2.19     10.00 o 
  -8  12   4        1.54        2.97      9.42 o 
  -7  12   4        1.81        7.02      8.78 o 
  -6  12   4        1.45        7.43      9.14 o 
  -5  12   4        1.55       -8.54      9.01 o 
  -4  12   4        3.41        2.41      8.29 o 
  -3  12   4        0.15        3.55     13.12 o 
  -2  12   4        1.22        4.62     12.10 o 
  -1  12   4        9.40        7.15     12.28 o 
   0  12   4       15.91       34.00     13.23 o 
   1  12   4        0.46        2.28     11.27 o 
   2  12   4        8.74       12.39     12.73 o 
   3  12   4        3.36        4.30      9.51 o 
   4  12   4        3.99        5.09      9.03 o 
   5  12   4        0.59        2.98      9.44 o 
   6  12   4        7.78       13.64      9.37 o 
   7  12   4        5.02        9.64      9.98 o 
   8  12   4        0.12       -4.82      9.33 o 
  -8  13   4        0.77        1.33     10.97 o 
  -7  13   4        1.22       16.30      9.82 o 
  -6  13   4        2.92        4.48     10.87 o 
  -5  13   4        0.15       13.15     10.41 o 
  -4  13   4        0.13        8.00     10.20 o 
  -3  13   4        0.06        6.72     13.97 o 
  -2  13   4        2.07        2.00     14.95 o 
  -1  13   4       25.80       22.99     14.82 o 
   0  13   4        7.65        0.98     12.70 o 
   1  13   4        5.88        1.68     13.09 o 
   2  13   4       14.96       12.08     15.16 o 
   3  13   4        1.73       -1.52     13.10 o 
   4  13   4        0.99       -4.03     14.85 o 
   5  13   4        0.09       -1.80     10.77 o 
 -21   1   5        1.65       11.27      9.46 o 
 -20   1   5        0.78        4.55      9.60 o 
 -19   1   5        1.23       -2.17      8.13 o 
 -18   1   5        9.59       12.41      9.97 o 
 -17   1   5        1.60       -0.94      7.69 o 
 -16   1   5       94.80       87.39     12.87 o 
 -15   1   5        2.72       -1.62      5.77 o 
 -14   1   5        0.65        5.15      7.47 o 
 -13   1   5      163.64      160.89      5.86 o 
 -12   1   5       82.48       75.72      7.05 o 
 -11   1   5      216.61      201.21     10.48 o 
 -10   1   5       14.98       16.35      5.44 o 
  -9   1   5        2.64        9.57      6.30 o 
  -8   1   5      427.81      388.14      8.13 o 
  -7   1   5        7.87        6.94      4.94 o 
  -6   1   5       11.44       17.76      6.13 o 
  -5   1   5      604.55      559.63    133.28 o 
  -4   1   5      646.62      561.95    121.08 o 
  -3   1   5     1376.79     1602.77     21.48 o 
  -2   1   5      633.16      568.52     75.96 o 
  -1   1   5       31.14       17.13      3.89 o 
   0   1   5        9.28        9.42      3.76 o 
   1   1   5      138.72      146.09      5.95 o 
   2   1   5       47.22       50.51      4.22 o 
   3   1   5        1.09        7.08      3.68 o 
   4   1   5      380.23      349.72      7.76 o 
   5   1   5       92.94       90.93      4.89 o 
   6   1   5      130.50      140.88      3.87 o 
   7   1   5      157.64      147.11      4.98 o 
   8   1   5      252.65      248.63      4.84 o 
   9   1   5       11.11       12.06      4.27 o 
  10   1   5      157.54      131.73      5.70 o 
  11   1   5      146.36      131.48      4.55 o 
  12   1   5        0.57        4.43      5.05 o 
  13   1   5        2.98       -0.05      4.36 o 
  14   1   5        0.41        1.72      4.39 o 
  15   1   5        4.66        4.22      5.08 o 
  16   1   5        0.19        8.71      5.92 o 
  17   1   5        1.15        0.60      6.89 o 
 -21   2   5        0.65       -1.54     10.12 o 
 -20   2   5        9.63       10.50      9.71 o 
 -19   2   5        0.99        8.45      7.03 o 
 -18   2   5        1.58       -0.94      7.78 o 
 -17   2   5        2.64        9.93      7.54 o 
 -16   2   5      135.68      114.41      6.34 o 
 -15   2   5        8.03       -1.46      7.03 o 
 -14   2   5        0.72       -6.66      6.66 o 
 -13   2   5        0.63        0.93      9.18 o 
 -12   2   5       57.06       56.64      7.19 o 
 -11   2   5       27.78       24.89      6.85 o 
 -10   2   5        1.34        0.29      5.12 o 
  -9   2   5      164.13      170.36      6.75 o 
  -8   2   5       12.23       18.63      6.06 o 
  -7   2   5      257.27      297.34     10.16 o 
  -6   2   5       72.35       95.39      6.98 o 
  -5   2   5      619.48      469.22    231.29 o 
  -4   2   5      593.47      616.77    121.81 o 
  -3   2   5     3476.40     3837.17    139.70 o 
  -2   2   5      130.48      143.34      5.29 o 
  -1   2   5      913.15     1019.82     28.67 o 
   0   2   5      164.26      138.94      4.24 o 
   1   2   5      693.99      810.22      9.12 o 
   2   2   5       92.50       66.17      3.91 o 
   3   2   5       93.61       96.27      4.63 o 
   4   2   5      266.12      275.32      3.97 o 
   5   2   5        0.02       -0.58      4.30 o 
   6   2   5       69.30       63.21      4.15 o 
   7   2   5       27.58       35.63      4.37 o 
   8   2   5      210.95      218.09      6.65 o 
   9   2   5       57.69       60.48      4.49 o 
  10   2   5      204.38      183.00      4.59 o 
  11   2   5        0.78        1.53      4.52 o 
  12   2   5       69.80       64.86      4.82 o 
  13   2   5       24.91       21.76      4.69 o 
  14   2   5        7.84       11.70      4.68 o 
  15   2   5        0.88       -4.93      4.93 o 
  16   2   5        6.16        8.48      6.45 o 
  17   2   5        0.54        9.86      5.94 o 
 -20   3   5        6.24       14.15      9.51 o 
 -19   3   5        8.97       15.20      8.39 o 
 -18   3   5        0.13        4.50      6.79 o 
 -17   3   5        5.54        9.88      7.59 o 
 -16   3   5       54.61       44.52      7.67 o 
 -15   3   5       28.14       34.60      7.00 o 
 -14   3   5        0.05        0.59     11.30 o 
 -13   3   5        0.22        2.71      6.70 o 
 -12   3   5        8.70        8.19     10.04 o 
 -11   3   5      423.86      423.40      8.11 o 
 -10   3   5      552.77      533.27     11.46 o 
  -9   3   5      198.58      206.00      6.99 o 
  -8   3   5       93.10       78.15      6.40 o 
  -7   3   5       16.59       12.17      6.29 o 
  -6   3   5      186.10      178.43     10.46 o 
  -5   3   5      125.73      108.54     29.50 o 
  -4   3   5      245.96      246.24     15.62 o 
  -3   3   5      985.79     1087.91     10.68 o 
  -2   3   5        1.75        1.86      4.58 o 
  -1   3   5      251.34      282.52      6.51 o 
   0   3   5      128.13      143.66      5.87 o 
   1   3   5        0.69        1.89      4.51 o 
   2   3   5      292.97      309.59      5.50 o 
   3   3   5     1040.39      976.74     29.31 o 
   4   3   5      154.63      172.55      5.01 o 
   5   3   5       59.05       53.48      4.17 o 
   6   3   5        1.49        0.16      4.29 o 
   7   3   5        5.90        6.64      4.67 o 
   8   3   5       74.61       69.06      4.12 o 
   9   3   5       39.71       36.80      3.83 o 
  10   3   5        1.49        8.34      4.77 o 
  11   3   5       53.51       41.82      4.96 o 
  12   3   5       22.09       16.18      4.22 o 
  13   3   5       12.80       17.64      4.76 o 
  14   3   5        2.28       14.90      4.62 o 
  15   3   5        0.02       11.72      5.51 o 
  16   3   5       16.88       18.91      6.07 o 
  17   3   5        0.13        2.47      7.09 o 
 -20   4   5        0.02        4.33     10.55 o 
 -19   4   5       18.85       22.93     13.68 o 
 -18   4   5       51.95       39.87      7.40 o 
 -17   4   5        0.00       12.81      7.72 o 
 -16   4   5        9.84       21.26      7.17 o 
 -15   4   5       25.76       23.31     13.09 o 
 -14   4   5       44.32       56.74     10.43 o 
 -13   4   5        0.89        0.70      6.85 o 
 -12   4   5       56.37       53.32      5.88 o 
 -11   4   5      208.02      192.16      7.16 o 
 -10   4   5        1.96        8.43      6.72 o 
  -9   4   5      231.06      214.12      7.22 o 
  -8   4   5      266.79      253.04     11.18 o 
  -7   4   5      264.08      260.18      6.50 o 
  -6   4   5      203.87      168.11      8.24 o 
  -5   4   5      191.76      192.09     47.45 o 
  -4   4   5       36.97       44.75      5.67 o 
  -3   4   5      127.47      126.53      7.42 o 
  -2   4   5       70.73       65.10      5.39 o 
  -1   4   5       74.76       77.93      4.93 o 
   0   4   5        2.43        3.05      3.99 o 
   1   4   5       29.83       27.85      3.86 o 
   2   4   5      802.85      711.86     20.47 o 
   3   4   5      564.36      625.58      7.04 o 
   4   4   5       48.01       41.52      4.89 o 
   5   4   5      168.43      171.78      4.44 o 
   6   4   5        9.53       15.99      4.33 o 
   7   4   5      442.35      418.28      7.14 o 
   8   4   5       20.66       24.11      4.29 o 
   9   4   5        0.52        0.56      4.61 o 
  10   4   5      247.20      239.91      5.38 o 
  11   4   5       14.20       20.84      5.21 o 
  12   4   5       26.09       29.85      5.12 o 
  13   4   5        0.00        1.93      4.55 o 
  14   4   5       27.44       30.12      5.66 o 
  15   4   5       36.49       40.56      6.37 o 
  16   4   5        4.57       14.98      6.65 o 
 -20   5   5        0.14        9.35     10.18 o 
 -19   5   5       13.32       18.80      9.57 o 
 -18   5   5        0.89        4.98      8.86 o 
 -17   5   5        9.68        9.74      6.00 o 
 -16   5   5        1.49        8.77      5.84 o 
 -15   5   5        6.89        0.13      8.00 o 
 -14   5   5        0.15        9.62      5.88 o 
 -13   5   5        0.75        0.20      7.14 o 
 -12   5   5        1.48        7.62      6.40 o 
 -11   5   5       10.30       18.05      9.40 o 
 -10   5   5        0.02        9.51      6.29 o 
  -9   5   5      135.66      143.87      5.83 o 
  -8   5   5     1023.47      925.24      7.74 o 
  -7   5   5      194.70      213.75     15.08 o 
  -6   5   5      376.49      378.99      8.54 o 
  -5   5   5       60.61       43.57     12.13 o 
  -4   5   5      706.77      725.94     22.71 o 
  -3   5   5       58.73       70.16      5.32 o 
  -2   5   5       12.29       14.55      5.12 o 
  -1   5   5       25.65       36.83      5.00 o 
   0   5   5      207.60      183.94     30.20 o 
   1   5   5       94.86       87.29      4.63 o 
   2   5   5       36.99       42.15      4.94 o 
   3   5   5        5.93        4.72      4.86 o 
   4   5   5      126.74      119.07      4.68 o 
   5   5   5      629.80      605.84      9.52 o 
   6   5   5      159.81      160.70      5.21 o 
   7   5   5      157.40      188.45      5.07 o 
   8   5   5       30.95       23.47      4.91 o 
   9   5   5      131.42      129.67      4.52 o 
  10   5   5        2.33        2.72      5.03 o 
  11   5   5        0.07        1.78      4.26 o 
  12   5   5        1.19        3.05      5.44 o 
  13   5   5       17.79       17.34      5.89 o 
  14   5   5        1.14       11.27      6.13 o 
  15   5   5       12.30       14.03      5.91 o 
  16   5   5        2.59       -2.27      7.31 o 
 -19   6   5        0.50        9.08     15.91 o 
 -18   6   5       10.90       16.17      8.17 o 
 -17   6   5        0.92       -7.33      7.33 o 
 -16   6   5        5.88       10.30      8.23 o 
 -15   6   5        8.55       10.71      6.60 o 
 -14   6   5        2.06        6.07      7.16 o 
 -13   6   5        7.81        8.24      7.60 o 
 -12   6   5        1.55       15.82      7.35 o 
 -11   6   5       29.06       37.40      7.63 o 
 -10   6   5       37.72       38.20      5.74 o 
  -9   6   5        5.75        1.82      4.95 o 
  -8   6   5      911.88      885.03     20.54 o 
  -7   6   5      618.79      556.55      8.04 o 
  -6   6   5      120.54      136.97     38.15 o 
  -5   6   5      507.09      540.92     30.68 o 
  -4   6   5      144.95      151.76      7.94 o 
  -3   6   5      117.27      120.42     10.18 o 
  -2   6   5       69.18       62.64      8.06 o 
  -1   6   5       64.78       62.76      6.58 o 
   0   6   5       65.54       71.18      5.66 o 
   1   6   5       72.36       62.81     11.40 o 
   2   6   5       41.03       43.39      5.65 o 
   3   6   5       31.54       38.66      5.64 o 
   4   6   5       87.74       82.82      5.38 o 
   5   6   5      468.01      463.52      5.74 o 
   6   6   5      475.94      473.41      6.85 o 
   7   6   5       29.38       39.93      7.63 o 
   8   6   5      172.93      166.01      5.03 o 
   9   6   5        0.01        5.14      4.75 o 
  10   6   5       16.78       19.03      5.59 o 
  11   6   5       16.25       19.42      5.56 o 
  12   6   5       12.31       12.81      5.92 o 
  13   6   5        1.16        6.79      6.00 o 
  14   6   5        0.01       -1.05      5.67 o 
  15   6   5        4.90        7.14      7.16 o 
 -18   7   5       34.10       28.56      8.88 o 
 -17   7   5       10.97       27.48      9.01 o 
 -16   7   5       23.64       26.03      8.61 o 
 -15   7   5        0.00        3.02      7.14 o 
 -14   7   5       15.48       21.14      7.95 o 
 -13   7   5        6.16       10.48      7.91 o 
 -12   7   5       57.66       45.78     23.05 o 
 -11   7   5       25.00       21.83      5.26 o 
 -10   7   5       58.07       47.22      4.55 o 
  -9   7   5       50.56       49.84      5.23 o 
  -8   7   5       79.85       70.27      6.20 o 
  -7   7   5       92.33       84.75      6.64 o 
  -6   7   5      299.10      314.44     71.03 o 
  -5   7   5      570.83      526.16     39.52 o 
  -4   7   5      558.63      602.37     12.84 o 
  -3   7   5      541.21      602.37     12.65 o 
  -2   7   5        0.00       -6.18     10.42 o 
  -1   7   5      260.65      247.63      7.97 o 
   0   7   5      536.24      530.36     28.53 o 
   1   7   5      319.05      326.61      7.20 o 
   2   7   5      134.19      128.33     36.54 o 
   3   7   5      208.70      203.31      6.18 o 
   4   7   5        0.45        1.69      5.23 o 
   5   7   5       58.40       49.91      4.88 o 
   6   7   5        2.20        6.13      5.07 o 
   7   7   5      193.78      194.58      5.60 o 
   8   7   5      218.24      200.97      6.80 o 
   9   7   5       44.10       45.19      6.57 o 
  10   7   5       10.06       17.26      5.13 o 
  11   7   5        0.03       10.91      5.88 o 
  12   7   5       12.03       14.48      6.10 o 
  13   7   5       12.78       20.43      6.24 o 
  14   7   5       11.12       11.17      6.09 o 
 -17   8   5        1.02       -1.55     14.01 o 
 -16   8   5        5.11        0.61      9.67 o 
 -15   8   5       11.58       12.60     14.11 o 
 -14   8   5        3.20        8.55      6.90 o 
 -13   8   5        6.28        8.62      6.54 o 
 -12   8   5        6.91        1.31      6.56 o 
 -11   8   5       15.84       10.07      6.35 o 
 -10   8   5        0.02        4.77      5.73 o 
  -9   8   5       24.41       26.55      5.39 o 
  -8   8   5        3.07        6.20      6.42 o 
  -7   8   5       25.88       28.47      9.91 o 
  -6   8   5      231.92      204.62     10.91 o 
  -5   8   5        0.27        0.76     10.07 o 
  -4   8   5       23.86       24.23      7.36 o 
  -3   8   5       10.87       12.90     10.30 o 
  -2   8   5      128.00      144.32     10.01 o 
  -1   8   5       31.28       32.44     14.22 o 
   0   8   5        2.99        0.70      5.87 o 
   1   8   5       34.06       34.74      7.54 o 
   2   8   5       52.41       57.62      5.97 o 
   3   8   5       24.74       28.46      5.86 o 
   4   8   5       29.25       37.81      6.47 o 
   5   8   5       17.40       27.48      6.32 o 
   6   8   5        0.34        0.70      5.60 o 
   7   8   5      176.33      163.33      6.29 o 
   8   8   5        0.05       -1.62      5.04 o 
   9   8   5       14.46       14.58      6.10 o 
  10   8   5       11.63        3.77      6.16 o 
  11   8   5       21.76       21.60      7.09 o 
  12   8   5        6.08        7.50      6.01 o 
  13   8   5        0.32        5.57      6.35 o 
 -16   9   5        2.71       10.73      8.35 o 
 -15   9   5        0.01       -8.03      8.03 o 
 -14   9   5        0.77        3.92      6.73 o 
 -13   9   5       16.49       24.21      7.19 o 
 -12   9   5       10.61       16.75      7.58 o 
 -11   9   5        0.46        2.26      6.74 o 
 -10   9   5        6.68        7.47      5.91 o 
  -9   9   5        9.71        5.46      5.81 o 
  -8   9   5        5.93        2.99      5.49 o 
  -7   9   5      139.92      135.76      9.69 o 
  -6   9   5       30.82       12.42     10.36 o 
  -5   9   5       19.43       22.43     10.37 o 
  -4   9   5       23.53       35.29     10.46 o 
  -3   9   5       33.10       43.27      9.57 o 
  -2   9   5        1.35        0.67      9.82 o 
  -1   9   5       19.59       25.57      9.54 o 
   0   9   5       34.87       31.42      6.97 o 
   1   9   5       12.18       15.17      6.00 o 
   2   9   5        4.95        8.45      7.29 o 
   3   9   5       43.49       45.22      6.96 o 
   4   9   5        0.15       -7.33      7.33 o 
   5   9   5        3.32       -3.33      9.52 o 
   6   9   5      145.96      147.44      6.52 o 
   7   9   5       62.35       53.94      7.34 o 
   8   9   5        2.07        7.31      6.77 o 
   9   9   5       11.87        7.54      6.62 o 
  10   9   5        6.00       10.80      7.12 o 
  11   9   5        5.67       -1.72      6.26 o 
  12   9   5        5.90       10.11      6.78 o 
 -15  10   5        2.24        8.10      9.02 o 
 -14  10   5        4.03        6.98      7.93 o 
 -13  10   5        6.02        8.07      6.97 o 
 -12  10   5       39.50       36.76      7.09 o 
 -11  10   5        1.44       -2.63      7.06 o 
 -10  10   5        0.91        6.11      7.26 o 
  -9  10   5       11.50       14.08      6.79 o 
  -8  10   5        1.12       -0.95      7.90 o 
  -7  10   5       38.80       36.61      7.95 o 
  -6  10   5       96.88       84.62     11.49 o 
  -5  10   5       17.89       23.56     10.18 o 
  -4  10   5        0.15        6.91     10.14 o 
  -3  10   5        7.54        5.74     10.97 o 
  -2  10   5       30.62       51.02     11.03 o 
  -1  10   5       14.35       14.38      7.86 o 
   0  10   5        0.04        7.35     10.96 o 
   1  10   5       82.25       75.40      8.50 o 
   2  10   5        0.72        3.66      6.71 o 
   3  10   5        5.96        8.15      7.82 o 
   4  10   5       67.20       72.48      8.04 o 
   5  10   5        1.68        5.04      7.98 o 
   6  10   5        7.57       20.89      8.25 o 
   7  10   5       87.16       68.16     12.60 o 
   8  10   5        9.57       13.87      7.80 o 
   9  10   5        3.52        0.43      7.82 o 
  10  10   5        2.78        7.53      7.96 o 
  11  10   5        5.61       12.91      8.64 o 
 -13  11   5        1.63        4.99      9.16 o 
 -12  11   5        5.64       -2.25      8.99 o 
 -11  11   5        7.72       13.21      8.46 o 
 -10  11   5        3.19       -2.07      8.80 o 
  -9  11   5        0.36       -8.40      8.40 o 
  -8  11   5       34.67       34.67      8.26 o 
  -7  11   5      148.50      144.02     12.87 o 
  -6  11   5       20.99        3.92      8.25 o 
  -5  11   5        0.22       -5.26     11.99 o 
  -4  11   5        2.83        5.07     10.78 o 
  -3  11   5       12.45       14.52     10.65 o 
  -2  11   5        3.46       12.93     11.38 o 
  -1  11   5       41.59       42.76     11.47 o 
   0  11   5        6.60       13.36     11.91 o 
   1  11   5        1.58        1.23     11.94 o 
   2  11   5       14.86       24.06     10.70 o 
   3  11   5       11.83        1.09      8.61 o 
   4  11   5        1.92        2.48      8.80 o 
   5  11   5        4.24       -0.43      8.60 o 
   6  11   5       96.11      104.44     13.87 o 
   7  11   5       11.90       10.09      8.61 o 
   8  11   5        4.79       -0.48      9.58 o 
   9  11   5        0.15        7.35      8.66 o 
 -10  12   5        0.01        5.94      9.62 o 
  -9  12   5        1.05        4.12      9.68 o 
  -8  12   5       14.39       20.05      9.76 o 
  -7  12   5        7.55       22.00     11.86 o 
  -6  12   5       10.94        7.35      8.51 o 
  -5  12   5        4.66        1.90      8.73 o 
  -4  12   5        0.01        5.80     12.56 o 
  -3  12   5        0.01       -3.33     11.16 o 
  -2  12   5       44.79       43.00     11.47 o 
  -1  12   5        0.06        5.00     13.56 o 
   0  12   5        1.00        6.68     13.43 o 
   1  12   5       31.74       26.67     12.04 o 
   2  12   5        0.08        7.79     12.77 o 
   3  12   5        1.25        6.87      8.88 o 
   4  12   5        4.15        4.32      8.93 o 
   5  12   5       22.04       11.59      9.91 o 
   6  12   5        6.14        4.50      9.09 o 
   7  12   5        1.01        5.20     10.68 o 
  -7  13   5        1.63        5.74     11.07 o 
  -6  13   5        2.06        0.68     10.37 o 
  -5  13   5        3.19       -7.64      9.80 o 
  -4  13   5        0.02        7.01     12.78 o 
  -3  13   5        0.99        3.80     14.20 o 
  -2  13   5        0.07        5.36     14.13 o 
  -1  13   5        0.48        5.35     15.02 o 
   0  13   5        1.42        2.47     12.93 o 
   1  13   5        2.06       -8.05     14.35 o 
   2  13   5       13.99       24.92     13.00 o 
   3  13   5        0.02        0.32     14.78 o 
 -21   0   6       37.85       40.09     15.27 o 
 -20   0   6       39.32       59.86     12.74 o 
 -19   0   6       16.22       27.27     13.56 o 
 -18   0   6        4.06       12.35     12.45 o 
 -17   0   6       29.69       28.74      7.92 o 
 -16   0   6        3.13        9.50      7.73 o 
 -15   0   6      103.93      116.74      7.95 o 
 -14   0   6        0.33       17.13      9.76 o 
 -13   0   6      105.34      104.57      9.34 o 
 -12   0   6      125.65      123.23     10.21 o 
 -11   0   6     1635.78     1556.04     14.74 o 
 -10   0   6        5.61       14.29      9.18 o 
  -9   0   6     1349.70     1241.51     14.01 o 
  -8   0   6     2168.22     2136.73     15.88 o 
  -7   0   6      252.23      138.96      9.73 o 
  -6   0   6     1025.88      998.97     12.59 o 
  -5   0   6      162.22      188.47      9.70 o 
  -4   0   6      434.17      441.68      8.65 o 
  -3   0   6      600.70      582.15      9.42 o 
  -2   0   6      667.57      664.85      8.24 o 
  -1   0   6       10.73       35.75      6.12 o 
   0   0   6       88.43       97.20      5.92 o 
   1   0   6      652.76      670.94     48.79 o 
   2   0   6      821.73      797.96     22.63 o 
   3   0   6       44.76       55.16      6.65 o 
   4   0   6      485.51      449.62     10.51 o 
   5   0   6       85.94       82.76      6.88 o 
   6   0   6       30.40       42.52     10.80 o 
   7   0   6       66.57       73.48      7.34 o 
   8   0   6       35.28       46.35      6.76 o 
   9   0   6        0.18        2.60      5.95 o 
  10   0   6        1.66       12.16     14.90 o 
  11   0   6        1.55        3.41      9.06 o 
  12   0   6        1.47        2.96      7.62 o 
  13   0   6        0.99       10.69      7.95 o 
  14   0   6       26.58       19.25      8.39 o 
  15   0   6       22.20       19.68      7.70 o 
  16   0   6       10.38       21.05     10.00 o 
 -21   1   6        3.98        1.89     10.55 o 
 -20   1   6        6.60       10.82     12.10 o 
 -19   1   6       10.65        6.16      8.65 o 
 -18   1   6        5.10       17.53      8.24 o 
 -17   1   6      118.56      109.16      8.13 o 
 -16   1   6       58.37       53.16      7.80 o 
 -15   1   6       27.82       37.34     11.66 o 
 -14   1   6      121.36      114.39      7.13 o 
 -13   1   6      356.67      330.39      7.43 o 
 -12   1   6      865.69      838.47     20.11 o 
 -11   1   6       73.36       71.52      5.46 o 
 -10   1   6     1934.36     1834.99     10.91 o 
  -9   1   6     1021.86      995.32     28.77 o 
  -8   1   6      147.77      131.26      7.55 o 
  -7   1   6      543.12      366.91    171.55 o 
  -6   1   6      349.01      287.84     55.63 o 
  -5   1   6      438.94      376.47     39.67 o 
  -4   1   6     1584.73     1878.16     11.06 o 
  -3   1   6        9.63       17.01      5.63 o 
  -2   1   6       12.95       21.00      4.47 o 
  -1   1   6      198.32      200.50      4.57 o 
   0   1   6      614.31      611.66      5.76 o 
   1   1   6      533.99      495.10     16.76 o 
   2   1   6      295.84      274.39      5.39 o 
   3   1   6     1768.07     1727.76     27.71 o 
   4   1   6      248.92      238.54      4.73 o 
   5   1   6        2.41       -2.11      3.82 o 
   6   1   6      211.89      208.91      6.68 o 
   7   1   6      181.89      193.90      4.29 o 
   8   1   6      421.79      399.68      4.99 o 
   9   1   6       96.41       76.03      4.93 o 
  10   1   6        0.45        1.35      4.58 o 
  11   1   6      140.73      129.26      5.49 o 
  12   1   6       45.09       47.79      6.21 o 
  13   1   6       35.56       39.92      5.23 o 
  14   1   6       24.17       25.18      5.49 o 
  15   1   6        0.32        1.73      7.03 o 
  16   1   6       20.67       30.80      6.49 o 
 -20   2   6       15.04       20.41      9.46 o 
 -19   2   6        8.62       14.82      9.31 o 
 -18   2   6       65.50       74.52      6.90 o 
 -17   2   6       36.53       26.82      6.66 o 
 -16   2   6        1.85       11.81      9.60 o 
 -15   2   6       22.05       23.00      7.04 o 
 -14   2   6      185.48      178.51     19.24 o 
 -13   2   6      117.30      111.46      6.04 o 
 -12   2   6        0.03        0.51      5.59 o 
 -11   2   6      502.22      490.51     21.32 o 
 -10   2   6     1162.70     1135.76     43.41 o 
  -9   2   6     1005.26      983.24     20.56 o 
  -8   2   6       40.07       36.99     17.44 o 
  -7   2   6      209.72      152.01     52.81 o 
  -6   2   6       15.88       25.51      7.06 o 
  -5   2   6     1942.57     2139.54     14.76 o 
  -4   2   6       35.33       39.93      4.73 o 
  -3   2   6       99.65      116.97      5.54 o 
  -2   2   6      602.91      552.16     91.07 o 
  -1   2   6      604.01      608.08      5.89 o 
   0   2   6        3.68        7.96      4.34 o 
   1   2   6       55.27       51.18      4.16 o 
   2   2   6     1212.73     1170.50     20.01 o 
   3   2   6      345.33      315.31      7.74 o 
   4   2   6     1076.22     1040.93     12.02 o 
   5   2   6       75.54       84.53      4.82 o 
   6   2   6       86.97       88.27      4.95 o 
   7   2   6       14.86       13.76      3.83 o 
   8   2   6      157.08      145.70      4.26 o 
   9   2   6        2.29        5.62      4.79 o 
  10   2   6        6.88        5.99      4.76 o 
  11   2   6       72.26       71.98      5.11 o 
  12   2   6       77.81       74.20      7.40 o 
  13   2   6        0.40        5.99      4.97 o 
  14   2   6       43.59       29.37      6.22 o 
  15   2   6       94.41       92.45      6.31 o 
  16   2   6        6.34       12.15      6.71 o 
 -20   3   6        8.26       20.53     11.31 o 
 -19   3   6       57.47       59.29      9.62 o 
 -18   3   6        3.18       10.77     15.59 o 
 -17   3   6        0.38        4.73      6.75 o 
 -16   3   6       77.86       83.93      7.84 o 
 -15   3   6       18.82       23.82     18.23 o 
 -14   3   6        1.19        0.16      6.99 o 
 -13   3   6      100.02      100.97      6.81 o 
 -12   3   6      227.53      227.45      8.86 o 
 -11   3   6        4.11        6.49      6.49 o 
 -10   3   6      211.08      194.80      6.30 o 
  -9   3   6     1228.62     1171.95     17.97 o 
  -8   3   6      109.54      106.01     12.26 o 
  -7   3   6      115.75      107.01     28.84 o 
  -6   3   6      359.51      354.58     72.30 o 
  -5   3   6      177.61      213.23      7.30 o 
  -4   3   6        0.17        0.06      7.16 o 
  -3   3   6        1.76       -0.91      4.68 o 
  -2   3   6      182.68      210.72      5.30 o 
  -1   3   6      457.33      473.19      8.46 o 
   0   3   6       70.09       67.43      4.91 o 
   1   3   6        5.98        5.23      4.16 o 
   2   3   6      556.94      577.75     12.88 o 
   3   3   6      445.22      440.45     11.67 o 
   4   3   6      247.08      248.57      5.22 o 
   5   3   6      163.48      157.63      4.81 o 
   6   3   6       85.66       85.95      4.97 o 
   7   3   6       53.41       59.43      4.85 o 
   8   3   6       20.73       19.43      4.69 o 
   9   3   6        4.60        9.43      4.38 o 
  10   3   6       65.81       59.28      4.94 o 
  11   3   6        1.96        7.81      4.27 o 
  12   3   6       16.09       16.68      5.36 o 
  13   3   6       38.92       36.76      4.91 o 
  14   3   6       35.08       33.54      6.96 o 
  15   3   6       12.53       10.09      5.73 o 
  16   3   6       14.95       23.00      7.31 o 
 -20   4   6       36.39       55.32      8.78 o 
 -19   4   6        2.71       13.56      9.44 o 
 -18   4   6        5.46        3.20     10.85 o 
 -17   4   6        7.53        5.94      7.02 o 
 -16   4   6        4.88        8.46      7.93 o 
 -15   4   6       32.57       32.91      7.57 o 
 -14   4   6       71.84       70.16      6.21 o 
 -13   4   6        4.16        8.34      6.92 o 
 -12   4   6      118.28      104.44      7.10 o 
 -11   4   6      646.36      640.51      8.49 o 
 -10   4   6       52.55       57.75      5.64 o 
  -9   4   6       71.44       61.55      5.64 o 
  -8   4   6      723.81      676.68      9.51 o 
  -7   4   6      322.44      311.10     83.37 o 
  -6   4   6      415.02      388.19     20.45 o 
  -5   4   6      101.46      101.94      5.65 o 
  -4   4   6       49.23       41.93      5.73 o 
  -3   4   6      119.59      146.17      7.45 o 
  -2   4   6       40.57       51.87      4.61 o 
  -1   4   6      104.44       93.03      5.74 o 
   0   4   6        0.00        0.20      4.23 o 
   1   4   6      345.75      341.12      6.32 o 
   2   4   6      266.95      237.84      6.01 o 
   3   4   6        6.55       15.10      5.59 o 
   4   4   6       76.18       77.62      4.71 o 
   5   4   6      113.93      100.91      4.57 o 
   6   4   6       59.24       57.30      4.81 o 
   7   4   6       42.93       35.50      4.27 o 
   8   4   6        3.36        2.37      4.99 o 
   9   4   6        9.61       13.28      4.46 o 
  10   4   6       14.53       25.49      5.12 o 
  11   4   6        1.07        3.60      4.33 o 
  12   4   6       24.61       22.69      5.02 o 
  13   4   6        5.43        7.99      5.70 o 
  14   4   6       14.20        9.37      5.97 o 
  15   4   6       10.29        9.33      6.25 o 
 -19   5   6       22.99       38.94      9.82 o 
 -18   5   6        0.04        8.69      9.18 o 
 -17   5   6        0.03        3.58      8.28 o 
 -16   5   6        3.30       15.44      8.20 o 
 -15   5   6        2.29        8.81     10.67 o 
 -14   5   6       16.74       13.07      6.20 o 
 -13   5   6        0.26       17.23      7.07 o 
 -12   5   6      124.47      115.53      7.07 o 
 -11   5   6       59.77       53.51      5.52 o 
 -10   5   6      160.51      153.68      5.78 o 
  -9   5   6      466.62      447.56     16.63 o 
  -8   5   6       65.02       60.75      5.77 o 
  -7   5   6      344.90      333.53     84.10 o 
  -6   5   6      204.06      200.11     15.66 o 
  -5   5   6        9.28        1.24      5.35 o 
  -4   5   6       88.51       86.58      6.02 o 
  -3   5   6      247.72      245.91      6.89 o 
  -2   5   6        1.07        5.96      5.61 o 
  -1   5   6      103.05       95.39      5.18 o 
   0   5   6       44.17       31.63      7.65 o 
   1   5   6      343.21      346.70     10.38 o 
   2   5   6      131.35      139.86      5.27 o 
   3   5   6       51.11       53.87      4.23 o 
   4   5   6      317.49      318.42      9.45 o 
   5   5   6      161.72      145.92      5.25 o 
   6   5   6        0.83        4.20      4.33 o 
   7   5   6        2.98       10.39      4.94 o 
   8   5   6        0.11        3.18      4.52 o 
   9   5   6        0.04       -3.49      4.62 o 
  10   5   6        3.87        4.70      5.27 o 
  11   5   6        0.49        1.42      5.43 o 
  12   5   6       10.80       14.59      5.92 o 
  13   5   6        1.90        2.69      6.09 o 
  14   5   6       12.03       16.13      6.51 o 
  15   5   6        3.20        4.73      6.55 o 
 -19   6   6        2.09        4.72     10.77 o 
 -18   6   6        9.19        8.65      9.42 o 
 -17   6   6        4.79       -7.69      9.37 o 
 -16   6   6        0.02       -4.55      8.37 o 
 -15   6   6        1.86        4.83      7.81 o 
 -14   6   6       37.26       50.48      7.89 o 
 -13   6   6       95.32       98.55     10.00 o 
 -12   6   6       91.69       81.41      6.50 o 
 -11   6   6       45.01       43.21      5.80 o 
 -10   6   6       21.97       29.71      4.84 o 
  -9   6   6       70.87       78.28      5.15 o 
  -8   6   6     1102.42     1127.52     20.08 o 
  -7   6   6        0.02       -1.37      6.22 o 
  -6   6   6       48.16       46.73      6.91 o 
  -5   6   6      116.46      126.49      7.49 o 
  -4   6   6       67.77       72.96      6.02 o 
  -3   6   6        0.63        1.83      7.43 o 
  -2   6   6       67.03       75.43      5.37 o 
  -1   6   6       99.61       93.05      5.71 o 
   0   6   6      159.90      176.38      7.08 o 
   1   6   6      411.98      414.89     62.56 o 
   2   6   6       80.58       72.96      5.57 o 
   3   6   6        0.00        0.67      5.05 o 
   4   6   6       55.83       56.34      4.83 o 
   5   6   6      668.97      653.00     15.10 o 
   6   6   6       19.71       26.67      5.95 o 
   7   6   6        8.13        9.08      6.39 o 
   8   6   6        0.34        0.98      4.81 o 
   9   6   6       20.75       27.42      5.53 o 
  10   6   6        4.57        7.68      5.36 o 
  11   6   6        5.66       11.79      5.16 o 
  12   6   6       14.57       16.20      6.27 o 
  13   6   6        5.60        8.90      6.59 o 
  14   6   6       12.22       14.96      6.67 o 
 -18   7   6        2.47        5.61     10.42 o 
 -17   7   6        1.03       11.82     10.08 o 
 -16   7   6        2.55        3.04      9.45 o 
 -15   7   6        3.47       14.40     14.19 o 
 -14   7   6       32.88       22.54      9.52 o 
 -13   7   6       86.07       82.36      6.71 o 
 -12   7   6        0.01        5.47      6.04 o 
 -11   7   6       21.13       16.85      4.88 o 
 -10   7   6       21.72       19.93      5.91 o 
  -9   7   6        2.15        9.57      5.22 o 
  -8   7   6       36.57       24.12      8.39 o 
  -7   7   6      402.91      350.52     12.69 o 
  -6   7   6        1.12        4.02      7.36 o 
  -5   7   6      114.21       97.61      8.34 o 
  -4   7   6       23.85       22.30      9.86 o 
  -3   7   6       72.20       73.84      7.20 o 
  -2   7   6       33.05       32.77      6.57 o 
  -1   7   6        3.61       14.05      6.71 o 
   0   7   6      236.89      238.96      6.24 o 
   1   7   6        2.57        4.98      5.31 o 
   2   7   6       64.05       46.83     10.26 o 
   3   7   6       35.36       34.06      5.86 o 
   4   7   6       36.48       38.47      5.58 o 
   5   7   6       25.20       24.00      4.96 o 
   6   7   6      109.03       94.05      5.09 o 
   7   7   6       25.98       21.99      5.99 o 
   8   7   6       62.07       62.03      6.84 o 
   9   7   6        3.31        1.80      7.32 o 
  10   7   6       15.53       17.58      5.49 o 
  11   7   6        0.04        3.54      5.80 o 
  12   7   6        1.35        6.50      6.10 o 
  13   7   6       24.89       29.69      7.23 o 
 -17   8   6        2.08       18.99      7.75 o 
 -16   8   6        0.95        1.88      7.67 o 
 -15   8   6        5.89       13.71      7.91 o 
 -14   8   6        0.27        1.45      7.11 o 
 -13   8   6        0.20        3.90      6.18 o 
 -12   8   6        0.12        6.27      6.81 o 
 -11   8   6       10.12       18.15      6.64 o 
 -10   8   6        6.15        9.27      5.59 o 
  -9   8   6       28.36       26.34      5.84 o 
  -8   8   6       40.52       44.25      6.04 o 
  -7   8   6        8.15       17.52      8.12 o 
  -6   8   6       24.22       28.92      9.38 o 
  -5   8   6       13.01       13.61     10.22 o 
  -4   8   6        4.28       12.02     10.15 o 
  -3   8   6        7.93        1.27      9.45 o 
  -2   8   6        2.73       -2.47      7.04 o 
  -1   8   6       20.84       20.10      5.93 o 
   0   8   6      103.11      101.61      7.03 o 
   1   8   6        3.49        0.27      6.88 o 
   2   8   6       14.82       15.44      5.91 o 
   3   8   6       28.73       26.28      8.88 o 
   4   8   6       92.28       87.09      5.75 o 
   5   8   6       12.91       13.52      5.99 o 
   6   8   6        9.60       15.41      5.92 o 
   7   8   6       43.65       38.26      6.16 o 
   8   8   6       10.63        7.63      5.50 o 
   9   8   6        1.94       11.19      5.75 o 
  10   8   6        2.85        7.13      6.53 o 
  11   8   6        7.58        8.04      7.33 o 
  12   8   6        0.24       -5.56      6.83 o 
 -16   9   6        0.01      -12.33     15.03 o 
 -15   9   6        1.07        6.73      7.38 o 
 -14   9   6       31.89       37.65      8.08 o 
 -13   9   6       10.98       12.78      7.66 o 
 -12   9   6        0.20       -2.15      7.35 o 
 -11   9   6        9.48       14.05      7.98 o 
 -10   9   6        4.57        0.54      5.14 o 
  -9   9   6        1.64        4.48      6.51 o 
  -8   9   6       60.70       61.88      7.87 o 
  -7   9   6      144.69      124.88     10.50 o 
  -6   9   6        3.30        0.86     10.10 o 
  -5   9   6        9.94        0.19      9.65 o 
  -4   9   6        0.53       -1.17     10.15 o 
  -3   9   6       17.76       32.81     10.37 o 
  -2   9   6        3.83        2.69     10.30 o 
  -1   9   6       30.84       34.26      7.48 o 
   0   9   6       83.48       75.04      7.10 o 
   1   9   6        0.96       -2.68      7.28 o 
   2   9   6        1.91        1.52      7.14 o 
   3   9   6       19.13       24.25      7.42 o 
   4   9   6       11.40       23.28     10.40 o 
   5   9   6       11.16        9.12      6.52 o 
   6   9   6       68.32       58.09      7.41 o 
   7   9   6        3.34        9.51      7.41 o 
   8   9   6       22.94       24.03      6.77 o 
   9   9   6        0.23        4.06      6.86 o 
  10   9   6        2.55        9.48      6.50 o 
  11   9   6        0.12       -3.79      7.87 o 
 -14  10   6        0.40        0.90      8.95 o 
 -13  10   6       18.47       28.84      8.13 o 
 -12  10   6        6.40        3.82      8.10 o 
 -11  10   6        1.36        5.96      7.02 o 
 -10  10   6        0.04        6.33      7.36 o 
  -9  10   6       48.79       35.26      7.21 o 
  -8  10   6      124.86      112.22      9.31 o 
  -7  10   6       55.15       50.85     12.08 o 
  -6  10   6        0.30       -1.27     10.57 o 
  -5  10   6        3.90       -2.41     11.29 o 
  -4  10   6        0.18        6.59      8.18 o 
  -3  10   6        0.40        7.77     10.27 o 
  -2  10   6        6.75       14.55     11.25 o 
  -1  10   6        0.00        3.26     11.54 o 
   0  10   6       32.36       35.29     11.50 o 
   1  10   6       28.15       31.47      7.83 o 
   2  10   6        2.36        7.51      8.17 o 
   3  10   6        2.42        0.68      7.91 o 
   4  10   6       25.85       29.62      8.33 o 
   5  10   6       97.85       88.55      8.72 o 
   6  10   6       88.50       77.14      7.98 o 
   7  10   6        0.49        9.68      8.52 o 
   8  10   6        0.30        2.63      8.20 o 
   9  10   6        0.07        0.55      7.54 o 
  10  10   6        0.11        5.61     11.89 o 
 -12  11   6        4.29       -1.57      8.58 o 
 -11  11   6        1.48        8.36      8.31 o 
 -10  11   6        0.00       -4.22      9.39 o 
  -9  11   6       10.57       12.27     10.00 o 
  -8  11   6       34.39       17.15      9.09 o 
  -7  11   6        5.65       22.50      8.79 o 
  -6  11   6       24.20       32.87     12.38 o 
  -5  11   6        7.89        7.07     10.94 o 
  -4  11   6        0.44       -2.54     11.79 o 
  -3  11   6        0.00        3.30     10.75 o 
  -2  11   6        3.27       10.56     10.81 o 
  -1  11   6        5.86        9.16     11.76 o 
   0  11   6        7.72       15.14     12.13 o 
   1  11   6       11.45        5.57      9.92 o 
   2  11   6        0.70       -0.16      7.88 o 
   3  11   6        0.05        8.34      7.97 o 
   4  11   6        9.89        7.13      8.98 o 
   5  11   6       39.85       40.00      8.91 o 
   6  11   6       21.60       20.31     10.83 o 
   7  11   6        3.78       11.59     10.43 o 
   8  11   6        6.40        2.42     10.19 o 
 -10  12   6        0.03       -5.63     13.95 o 
  -9  12   6        1.67       -3.57     10.47 o 
  -8  12   6        5.99        8.59      9.50 o 
  -7  12   6        6.55        1.58      9.99 o 
  -6  12   6        9.28       11.91      9.63 o 
  -5  12   6        0.36        6.79     12.24 o 
  -4  12   6        3.49        5.61     13.00 o 
  -3  12   6        0.01        7.83     11.99 o 
  -2  12   6        2.15        1.24     12.68 o 
  -1  12   6        2.41       -9.82     12.04 o 
   0  12   6        0.32       11.47     13.31 o 
   1  12   6        1.35       10.58     13.34 o 
   2  12   6        1.10        2.22     12.30 o 
   3  12   6        1.36       -2.18      9.29 o 
   4  12   6        3.78       15.99      9.25 o 
   5  12   6        6.62       22.62     10.18 o 
  -4  13   6        3.35       17.38     14.88 o 
  -3  13   6        0.06       10.56     14.52 o 
  -2  13   6        2.01        3.36     13.32 o 
  -1  13   6        0.10        6.75     14.61 o 
 -20   1   7        3.82       12.62      8.02 o 
 -19   1   7        0.23       -0.98      8.99 o 
 -18   1   7       26.31       29.42      8.03 o 
 -17   1   7        1.62        2.37      6.71 o 
 -16   1   7        1.82       14.97      6.25 o 
 -15   1   7        0.00       -4.19      5.31 o 
 -14   1   7       78.13       71.62      7.53 o 
 -13   1   7        9.21       11.51      5.61 o 
 -12   1   7       11.44       13.74      6.48 o 
 -11   1   7       17.75       23.49      5.74 o 
 -10   1   7      465.05      421.41     15.90 o 
  -9   1   7      214.12      173.20     35.64 o 
  -8   1   7        4.61        8.05      5.48 o 
  -7   1   7      131.87      107.15     49.86 o 
  -6   1   7        6.52        2.09      4.66 o 
  -5   1   7      576.98      595.26     37.39 o 
  -4   1   7        2.88       17.06      6.27 o 
  -3   1   7       53.81       44.89      4.64 o 
  -2   1   7       10.77       13.94      3.68 o 
  -1   1   7       18.86       25.00      4.15 o 
   0   1   7       14.06       15.97      4.59 o 
   1   1   7       54.78       55.05      4.66 o 
   2   1   7        5.15        6.26      3.86 o 
   3   1   7       46.55       46.00      4.25 o 
   4   1   7       79.09       89.66      4.64 o 
   5   1   7        0.41        4.00      4.45 o 
   6   1   7        0.14        5.77      4.27 o 
   7   1   7       64.03       60.58      4.06 o 
   8   1   7      102.30       91.95      4.15 o 
   9   1   7       10.76       13.60      5.20 o 
  10   1   7        8.74       11.01      6.22 o 
  11   1   7       18.69       18.84      5.84 o 
  12   1   7        0.56       -4.93      5.57 o 
  13   1   7        0.45        0.86      5.53 o 
  14   1   7        3.95       10.36      5.92 o 
  15   1   7        0.13       -5.77      6.61 o 
 -20   2   7        0.00        9.42     13.91 o 
 -19   2   7        0.22        5.80      9.30 o 
 -18   2   7       13.14        7.76      9.02 o 
 -17   2   7        1.04        3.62      6.72 o 
 -16   2   7        9.96       20.62      7.44 o 
 -15   2   7       19.02       22.24      5.88 o 
 -14   2   7       13.90        6.93      6.61 o 
 -13   2   7       14.76       21.34      6.01 o 
 -12   2   7      123.50      121.13      6.74 o 
 -11   2   7      240.29      234.95      6.37 o 
 -10   2   7       97.10       95.29     23.56 o 
  -9   2   7      156.81      122.99     26.75 o 
  -8   2   7       18.39       16.99      5.78 o 
  -7   2   7        0.01        0.08      4.33 o 
  -6   2   7       71.30       76.63      6.98 o 
  -5   2   7      135.02      160.54     11.58 o 
  -4   2   7       14.49       14.94      5.54 o 
  -3   2   7      303.19      264.00     70.15 o 
  -2   2   7       44.78       50.83      8.99 o 
  -1   2   7       15.41       23.26      4.58 o 
   0   2   7      521.09      506.11     14.72 o 
   1   2   7      357.59      353.65      9.00 o 
   2   2   7       52.79       46.56      5.02 o 
   3   2   7       95.50       81.90      4.29 o 
   4   2   7      462.20      481.71      5.80 o 
   5   2   7       23.38       27.49      4.49 o 
   6   2   7        1.42        1.69      3.85 o 
   7   2   7       80.73       76.86      5.46 o 
   8   2   7       36.57       32.93      4.15 o 
   9   2   7        0.02        5.33      4.63 o 
  10   2   7       37.96       37.51      4.09 o 
  11   2   7       29.90       29.38      4.65 o 
  12   2   7        2.96        9.36      5.66 o 
  13   2   7       10.50       25.28      6.36 o 
  14   2   7        4.71        5.42      6.41 o 
  15   2   7        0.42        1.90      6.11 o 
 -20   3   7        3.20        9.41      8.56 o 
 -19   3   7        3.56        1.76      7.97 o 
 -18   3   7        6.44       11.82      7.42 o 
 -17   3   7        2.59        1.46      7.97 o 
 -16   3   7        8.31       14.21      6.32 o 
 -15   3   7        1.95        4.78      6.23 o 
 -14   3   7        0.69       -1.08      6.87 o 
 -13   3   7       22.85       20.57      5.95 o 
 -12   3   7       16.90       22.22      6.65 o 
 -11   3   7      220.48      230.18     12.11 o 
 -10   3   7      587.44      497.77     45.38 o 
  -9   3   7      371.99      357.53     20.59 o 
  -8   3   7       15.67       16.32      8.29 o 
  -7   3   7        0.46        2.58      4.91 o 
  -6   3   7       53.62       66.68      5.00 o 
  -5   3   7       24.45       24.72      6.62 o 
  -4   3   7        7.72       10.50      6.45 o 
  -3   3   7       37.85       45.51     10.14 o 
  -2   3   7      102.21      103.24      5.44 o 
  -1   3   7       90.48       80.50     11.02 o 
   0   3   7       21.21       18.85      4.73 o 
   1   3   7        8.43        6.36      4.47 o 
   2   3   7     1150.04     1109.68     18.64 o 
   3   3   7      760.31      744.17      9.66 o 
   4   3   7      418.94      401.96      9.07 o 
   5   3   7      172.31      171.98      5.07 o 
   6   3   7       20.39       21.56      3.66 o 
   7   3   7       79.75       86.85      4.55 o 
   8   3   7        0.27       -0.08      4.75 o 
   9   3   7        1.74        3.37      4.58 o 
  10   3   7       41.63       38.61      4.69 o 
  11   3   7       13.68       17.43      4.91 o 
  12   3   7        0.57       -4.10      5.26 o 
  13   3   7       10.54        7.49      5.97 o 
  14   3   7       15.78        8.53      5.84 o 
  15   3   7       35.99       39.00      7.32 o 
 -19   4   7        8.42       20.57      8.22 o 
 -18   4   7        7.61       11.46      8.68 o 
 -17   4   7       44.66       47.60      8.31 o 
 -16   4   7       35.88       22.03      5.89 o 
 -15   4   7        0.68       -2.29      7.48 o 
 -14   4   7        5.90        6.56      7.19 o 
 -13   4   7       31.85       33.21      7.21 o 
 -12   4   7       21.25       21.07      5.73 o 
 -11   4   7       55.72       52.61      4.90 o 
 -10   4   7      252.05      241.67      6.42 o 
  -9   4   7      356.64      325.39     83.29 o 
  -8   4   7       39.19       21.32      6.67 o 
  -7   4   7       31.09       23.17      4.96 o 
  -6   4   7      150.62      178.97      6.23 o 
  -5   4   7      170.94      204.86      6.29 o 
  -4   4   7       11.60       22.05      7.50 o 
  -3   4   7       16.25       14.25      5.62 o 
  -2   4   7       22.52       21.57      4.92 o 
  -1   4   7       49.17       54.74      5.27 o 
   0   4   7       16.98        7.95      4.48 o 
   1   4   7       34.31       33.94      4.54 o 
   2   4   7        6.20        8.55      5.01 o 
   3   4   7      404.08      414.87      5.78 o 
   4   4   7      248.80      230.51      6.04 o 
   5   4   7       11.26        7.41      4.25 o 
   6   4   7       17.92       29.09      4.46 o 
   7   4   7       75.95       83.36      4.72 o 
   8   4   7      116.80      115.70      4.99 o 
   9   4   7       26.41       41.35      5.32 o 
  10   4   7       23.57       29.84      4.98 o 
  11   4   7        0.00        3.62      4.61 o 
  12   4   7       30.17       33.57      5.37 o 
  13   4   7       14.67       21.06      6.34 o 
  14   4   7        5.08        6.62      6.36 o 
 -19   5   7       11.35       30.45     10.34 o 
 -18   5   7       10.76       11.04      9.54 o 
 -17   5   7        9.88       18.62      8.79 o 
 -16   5   7       13.75       22.50      8.77 o 
 -15   5   7        5.09        6.54      6.75 o 
 -14   5   7        0.82       -1.12      7.38 o 
 -13   5   7        1.96        8.58      5.12 o 
 -12   5   7      109.96       92.23      6.14 o 
 -11   5   7       10.01       10.07      5.61 o 
 -10   5   7       30.50       20.12      5.12 o 
  -9   5   7       68.89       38.24     14.91 o 
  -8   5   7       10.11       11.23      4.96 o 
  -7   5   7        4.77        5.51      5.86 o 
  -6   5   7      197.96      229.24     12.10 o 
  -5   5   7       25.14       27.19      5.96 o 
  -4   5   7       13.43        7.18      6.08 o 
  -3   5   7       32.86       34.14      5.82 o 
  -2   5   7      102.16       99.15      5.96 o 
  -1   5   7       67.86       56.22      7.10 o 
   0   5   7       62.27       62.50     13.07 o 
   1   5   7      185.17      187.82      5.38 o 
   2   5   7        9.86       11.03      4.01 o 
   3   5   7        0.12        1.45      5.36 o 
   4   5   7        1.23        8.10      5.65 o 
   5   5   7        0.57        7.45      4.86 o 
   6   5   7        8.24       12.51      4.39 o 
   7   5   7      101.67      108.93      5.38 o 
   8   5   7        0.28        8.05      5.35 o 
   9   5   7        1.20        6.72      4.71 o 
  10   5   7        5.00       -2.55      5.60 o 
  11   5   7       24.23       27.59      6.01 o 
  12   5   7        1.79        4.27      6.25 o 
  13   5   7        1.60        8.50      7.04 o 
  14   5   7       15.09       22.88      6.83 o 
 -18   6   7        5.51        9.39      9.40 o 
 -17   6   7       18.92       17.35      8.93 o 
 -16   6   7       19.76       36.12      7.50 o 
 -15   6   7       30.90       32.80      6.70 o 
 -14   6   7        7.76        9.98      6.86 o 
 -13   6   7       55.67       60.23      5.25 o 
 -12   6   7        4.99        5.72      5.31 o 
 -11   6   7       85.45       88.14      6.71 o 
 -10   6   7        3.61       -5.32      5.89 o 
  -9   6   7       17.50       12.82      6.42 o 
  -8   6   7       18.74        9.18      6.00 o 
  -7   6   7       63.12       68.59      5.45 o 
  -6   6   7       26.50       36.73      6.43 o 
  -5   6   7        1.92        5.27      6.37 o 
  -4   6   7       84.35       90.11      6.90 o 
  -3   6   7       97.53       77.51      6.99 o 
  -2   6   7       18.68       17.80      5.20 o 
  -1   6   7       54.71       63.28      6.17 o 
   0   6   7      537.56      475.99      6.37 o 
   1   6   7       12.34        8.31      5.05 o 
   2   6   7       60.97       62.06      5.20 o 
   3   6   7       79.61       82.70      4.31 o 
   4   6   7        7.78       13.68      4.25 o 
   5   6   7       21.88       25.69      4.88 o 
   6   6   7       50.89       58.56      4.83 o 
   7   6   7       88.68       92.90      6.34 o 
   8   6   7       13.01       12.80      5.17 o 
   9   6   7       38.85       46.60      5.90 o 
  10   6   7       14.73       16.53      5.12 o 
  11   6   7        0.02        5.78      6.36 o 
  12   6   7        0.46       -8.08      8.08 o 
  13   6   7       40.44       50.58      8.31 o 
 -17   7   7        2.11        1.90      8.18 o 
 -16   7   7        1.18        3.30      7.56 o 
 -15   7   7       86.35       82.30      6.04 o 
 -14   7   7        2.43       -2.15      7.16 o 
 -13   7   7        5.73       10.74      6.67 o 
 -12   7   7       18.41       22.45      6.36 o 
 -11   7   7       34.90       30.59      5.80 o 
 -10   7   7        8.92       11.50      4.85 o 
  -9   7   7        1.00        5.16      5.33 o 
  -8   7   7        9.63       11.16      6.69 o 
  -7   7   7       14.55       16.25      6.88 o 
  -6   7   7       29.77       39.67      7.12 o 
  -5   7   7       91.62       91.15      6.27 o 
  -4   7   7       27.76       25.00      7.91 o 
  -3   7   7        1.88       20.39      9.70 o 
  -2   7   7      524.26      478.65      7.94 o 
  -1   7   7      111.91      121.16      6.07 o 
   0   7   7       75.00       85.31      6.79 o 
   1   7   7      106.73       90.76      5.67 o 
   2   7   7      229.03      212.52     37.32 o 
   3   7   7       48.84       49.42      5.81 o 
   4   7   7        3.25        8.18      5.80 o 
   5   7   7       54.17       60.68      5.39 o 
   6   7   7        3.84        7.49      5.69 o 
   7   7   7        3.93        2.37      5.42 o 
   8   7   7       18.96       27.13      6.07 o 
   9   7   7        5.97        9.67      5.74 o 
  10   7   7        1.71        8.27      6.52 o 
  11   7   7       48.00       53.05      7.20 o 
  12   7   7        2.55        5.63      7.41 o 
 -16   8   7        1.20        2.10      8.37 o 
 -15   8   7        0.01        4.02      7.81 o 
 -14   8   7       41.58       53.45      7.57 o 
 -13   8   7       10.18       18.04      7.46 o 
 -12   8   7        0.12        5.80      6.75 o 
 -11   8   7        6.14        4.24      5.37 o 
 -10   8   7       49.47       44.16      8.78 o 
  -9   8   7        8.88       11.23      6.09 o 
  -8   8   7        0.98        6.52      8.10 o 
  -7   8   7       10.40       13.01      8.58 o 
  -6   8   7        0.08       -3.43      7.66 o 
  -5   8   7        4.02       10.47     10.38 o 
  -4   8   7       28.48       35.07      9.64 o 
  -3   8   7        5.46        4.85      7.61 o 
  -2   8   7        1.48        2.12      7.13 o 
  -1   8   7       60.21       58.86      6.16 o 
   0   8   7       26.62       30.48      8.59 o 
   1   8   7        8.82       11.50      6.34 o 
   2   8   7       16.17       24.19     12.63 o 
   3   8   7       50.87       59.48      6.03 o 
   4   8   7        0.08       -1.99      6.28 o 
   5   8   7        0.67        1.19      6.34 o 
   6   8   7       33.17       39.69      6.24 o 
   7   8   7        1.87        9.21      6.42 o 
   8   8   7        0.97        3.66      6.36 o 
   9   8   7       18.90       16.97      6.09 o 
  10   8   7        7.23       16.56      7.13 o 
  11   8   7        0.11        4.92      8.23 o 
 -15   9   7        0.07        8.66      8.67 o 
 -14   9   7       40.18       38.87      7.38 o 
 -13   9   7       25.31       23.26      7.99 o 
 -12   9   7        1.97        4.40      6.37 o 
 -11   9   7        2.88        4.09      5.97 o 
 -10   9   7        0.29        5.63      6.83 o 
  -9   9   7       25.78       26.25      6.42 o 
  -8   9   7        4.61      -10.67     10.67 o 
  -7   9   7       15.43       15.29     10.46 o 
  -6   9   7        6.43       10.41      8.13 o 
  -5   9   7       21.96       22.56     11.36 o 
  -4   9   7        4.78        1.68      7.86 o 
  -3   9   7       13.06       29.93     10.88 o 
  -2   9   7        0.47       12.72     10.88 o 
  -1   9   7       83.60       91.08     10.49 o 
   0   9   7       42.06       33.82      7.30 o 
   1   9   7        7.47        4.00      6.60 o 
   2   9   7        1.28        0.80      7.16 o 
   3   9   7        3.21       -2.87      6.80 o 
   4   9   7       13.26       19.54      8.32 o 
   5   9   7       26.22       19.31      8.23 o 
   6   9   7       14.83        9.11      7.87 o 
   7   9   7        5.45        7.52      7.11 o 
   8   9   7       12.29        7.81      7.58 o 
   9   9   7        0.55        3.01      6.95 o 
  10   9   7       13.04        9.59      8.18 o 
 -13  10   7        3.50        6.90      7.60 o 
 -12  10   7        0.01       17.18     13.76 o 
 -11  10   7        0.02        2.72      8.00 o 
 -10  10   7        0.03       10.10     12.75 o 
  -9  10   7       45.07       44.46      8.89 o 
  -8  10   7       52.41       52.39      9.91 o 
  -7  10   7        7.26       14.90     11.38 o 
  -6  10   7        2.52        5.59     11.17 o 
  -5  10   7        2.53        6.82     11.90 o 
  -4  10   7        4.86        1.24     10.85 o 
  -3  10   7       10.13       16.01     12.21 o 
  -2  10   7       21.59       18.58      8.82 o 
  -1  10   7       44.15       33.38     12.52 o 
   0  10   7        2.19        0.10     10.68 o 
   1  10   7        1.83       11.60     11.95 o 
   2  10   7        0.12        8.45      7.86 o 
   3  10   7        6.14        8.36      8.64 o 
   4  10   7       29.89       32.02      7.85 o 
   5  10   7       52.54       47.81     12.49 o 
   6  10   7        0.78        7.87      8.70 o 
   7  10   7        1.02       12.91      9.01 o 
   8  10   7        0.01        2.77      8.41 o 
 -11  11   7        1.63        2.01      9.64 o 
 -10  11   7        0.02        0.44     10.48 o 
  -9  11   7        2.90        6.74     13.39 o 
  -8  11   7        4.22       10.17      9.70 o 
  -7  11   7        6.77        6.89     13.72 o 
  -6  11   7        2.91        8.95     13.55 o 
  -5  11   7        8.04       10.28     11.74 o 
  -4  11   7        0.19       14.18      9.58 o 
  -3  11   7        2.10        3.90     12.94 o 
  -2  11   7        5.22       25.12     11.67 o 
  -1  11   7        7.19        6.15     13.03 o 
   0  11   7        3.02        3.23      9.44 o 
   1  11   7        8.04       10.85      9.12 o 
   2  11   7        3.43        6.77      9.02 o 
   3  11   7        1.09        2.94      9.71 o 
   4  11   7       17.32       26.20      8.18 o 
   5  11   7        2.49       13.17     13.52 o 
   6  11   7        1.77        7.22      9.99 o 
  -8  12   7        3.59        9.29     13.80 o 
  -7  12   7       15.66       20.42     10.11 o 
  -6  12   7        6.59       -3.43     13.27 o 
  -5  12   7        1.46        3.52     13.07 o 
  -4  12   7        5.24       -0.79     14.43 o 
  -3  12   7        6.32       14.81     12.97 o 
  -2  12   7        0.90        2.16     12.62 o 
  -1  12   7        3.78        5.20     14.33 o 
   0  12   7        8.33        0.95     12.96 o 
   1  12   7        1.45        8.81     14.77 o 
   2  12   7        6.31        0.51     15.25 o 
   3  12   7        1.18       -0.95     14.12 o 
 -20   0   8       17.02       45.61     13.10 o 
 -19   0   8       50.93       53.49     12.72 o 
 -18   0   8       10.97        7.93     11.66 o 
 -17   0   8        0.01       -5.43     11.24 o 
 -16   0   8       47.92       58.41     11.02 o 
 -15   0   8       13.80       30.70      8.00 o 
 -14   0   8       20.17       28.00     11.16 o 
 -13   0   8        3.87        4.24      7.61 o 
 -12   0   8     1610.19     1702.75     14.68 o 
 -11   0   8     2275.85     2005.07    302.25 o 
 -10   0   8      146.45      126.55     18.13 o 
  -9   0   8      736.30      712.15     14.20 o 
  -8   0   8       28.25       19.46      7.36 o 
  -7   0   8     1200.58     1206.23     11.82 o 
  -6   0   8     1617.42     1682.05     15.25 o 
  -5   0   8      469.37      438.70     11.54 o 
  -4   0   8      140.31      135.36     10.16 o 
  -3   0   8     1320.70     1285.07     13.57 o 
  -2   0   8      269.47      277.27      7.52 o 
  -1   0   8       40.52       43.01      6.75 o 
   0   0   8      206.27      175.77     19.64 o 
   1   0   8     2897.80     2786.20     38.02 o 
   2   0   8     4074.36     3753.67     74.88 o 
   3   0   8       25.48       25.88     10.18 o 
   4   0   8      310.36      312.41      8.93 o 
   5   0   8        0.07        0.96      6.50 o 
   6   0   8      201.22      184.73      6.15 o 
   7   0   8      120.98      123.05      6.10 o 
   8   0   8        4.82       18.57      8.66 o 
   9   0   8       21.43       23.81      6.75 o 
  10   0   8        9.76       14.40      7.63 o 
  11   0   8        0.80        7.34      8.21 o 
  12   0   8        5.31        0.82      8.98 o 
  13   0   8        4.30        5.57      9.42 o 
  14   0   8       42.66       66.29      8.58 o 
 -20   1   8        2.32        1.42      8.49 o 
 -19   1   8        0.00       -4.22      9.30 o 
 -18   1   8        2.39       15.14      8.81 o 
 -17   1   8       13.73        5.23      7.88 o 
 -16   1   8        0.21        3.05      6.66 o 
 -15   1   8       35.37       36.50      9.96 o 
 -14   1   8      116.39      114.72      7.85 o 
 -13   1   8       96.82       91.99      7.57 o 
 -12   1   8      100.35       96.83     16.55 o 
 -11   1   8      866.58      777.78    133.82 o 
 -10   1   8      139.54      127.58      5.22 o 
  -9   1   8        0.49        7.26      4.74 o 
  -8   1   8      215.33      229.88     13.02 o 
  -7   1   8      629.51      595.98      8.57 o 
  -6   1   8       45.24       30.47      6.04 o 
  -5   1   8       32.55       30.92      5.92 o 
  -4   1   8      443.77      411.97      8.00 o 
  -3   1   8       32.86       29.70     11.32 o 
  -2   1   8      284.31      251.13     47.95 o 
  -1   1   8      474.49      479.71      5.31 o 
   0   1   8        0.22       11.83      4.97 o 
   1   1   8      633.95      643.47     10.31 o 
   2   1   8      723.13      647.74      6.41 o 
   3   1   8        0.48        2.36      4.78 o 
   4   1   8      184.76      172.12      5.08 o 
   5   1   8      148.34      148.98      5.13 o 
   6   1   8      181.22      181.86      5.21 o 
   7   1   8        1.19        7.80      4.59 o 
   8   1   8       22.89       22.22      4.80 o 
   9   1   8       89.28       92.71      5.59 o 
  10   1   8       25.46       31.70      5.52 o 
  11   1   8        6.57        7.65      5.91 o 
  12   1   8       16.86       29.64      6.43 o 
  13   1   8        0.00        1.49      6.64 o 
  14   1   8        0.53       20.38      7.25 o 
 -20   2   8        0.45       -2.05     13.59 o 
 -19   2   8        1.39       10.06      9.58 o 
 -18   2   8        8.35       -0.25     19.46 o 
 -17   2   8        2.46        3.79      8.50 o 
 -16   2   8        3.14        2.00      7.91 o 
 -15   2   8       13.37       16.03      7.58 o 
 -14   2   8       46.62       48.17      7.54 o 
 -13   2   8      276.04      272.19      6.65 o 
 -12   2   8       40.38       29.30     10.99 o 
 -11   2   8       82.79       62.18     11.85 o 
 -10   2   8      230.24      232.18     36.69 o 
  -9   2   8      152.94      172.23      5.85 o 
  -8   2   8        8.85        2.52      4.72 o 
  -7   2   8       18.57        7.77      6.75 o 
  -6   2   8      317.85      325.64     16.45 o 
  -5   2   8      110.01      104.30      6.97 o 
  -4   2   8       46.91       48.04      6.91 o 
  -3   2   8      224.93      191.50     50.09 o 
  -2   2   8      332.83      338.87     52.97 o 
  -1   2   8       42.97       43.84      4.86 o 
   0   2   8      957.60      925.92     35.63 o 
   1   2   8       84.47       76.89      4.38 o 
   2   2   8        5.52        9.04      3.95 o 
   3   2   8      386.47      367.26      7.05 o 
   4   2   8       27.83       36.53      4.29 o 
   5   2   8        0.38        0.06      4.32 o 
   6   2   8       19.79       24.08      4.58 o 
   7   2   8       66.62       74.91      6.50 o 
   8   2   8        0.82        4.22      4.71 o 
   9   2   8       19.96       19.71      4.51 o 
  10   2   8       53.71       46.65      5.43 o 
  11   2   8       13.13       12.26      6.02 o 
  12   2   8       33.71       26.14      5.75 o 
  13   2   8       45.46       53.42      6.39 o 
  14   2   8       11.06       17.94      7.72 o 
 -19   3   8        0.84       -7.07      9.67 o 
 -18   3   8        2.52       12.84      8.64 o 
 -17   3   8       61.20       73.56      8.40 o 
 -16   3   8        0.22        1.23      6.82 o 
 -15   3   8        5.56        0.62      7.96 o 
 -14   3   8      124.34      116.29     40.49 o 
 -13   3   8      100.29      122.04     15.18 o 
 -12   3   8       58.32       59.31      5.16 o 
 -11   3   8      255.68      215.22     52.32 o 
 -10   3   8       21.37       11.37      4.98 o 
  -9   3   8       50.89       60.82     14.95 o 
  -8   3   8       55.19       56.45      5.51 o 
  -7   3   8      444.35      457.66     14.80 o 
  -6   3   8        4.56        8.86      6.32 o 
  -5   3   8      116.40      125.18      9.19 o 
  -4   3   8      193.73      174.33      7.20 o 
  -3   3   8        3.09        3.96      4.77 o 
  -2   3   8       44.06       44.76      4.88 o 
  -1   3   8      462.47      416.48     57.42 o 
   0   3   8       79.23       78.91      4.54 o 
   1   3   8      551.23      526.45     11.11 o 
   2   3   8      535.09      540.21      8.88 o 
   3   3   8      131.79      119.36      7.63 o 
   4   3   8      278.62      253.46      9.12 o 
   5   3   8       48.59       46.42      5.15 o 
   6   3   8      198.02      198.14      7.92 o 
   7   3   8       88.91       76.72      4.83 o 
   8   3   8       58.34       58.29      4.82 o 
   9   3   8       24.18       31.86      5.50 o 
  10   3   8        1.75        7.02      5.36 o 
  11   3   8       16.40       17.45      6.04 o 
  12   3   8       29.56       24.03      6.52 o 
  13   3   8        1.00        5.57      7.12 o 
 -19   4   8        2.46       -0.95      9.98 o 
 -18   4   8       12.09       16.00      9.87 o 
 -17   4   8       17.41       39.09      8.37 o 
 -16   4   8       30.68       34.00      7.13 o 
 -15   4   8       10.48        5.94      6.22 o 
 -14   4   8        1.51        5.10      5.36 o 
 -13   4   8       90.76       89.25      6.01 o 
 -12   4   8      105.39      107.09      5.38 o 
 -11   4   8        1.35        5.89      4.13 o 
 -10   4   8      293.10      279.56     40.07 o 
  -9   4   8      139.51      127.48     24.95 o 
  -8   4   8       85.93       71.74      5.90 o 
  -7   4   8      245.23      227.04      9.96 o 
  -6   4   8       32.84       31.70      6.24 o 
  -5   4   8      225.95      227.74      7.42 o 
  -4   4   8        0.64        3.02      7.15 o 
  -3   4   8      491.48      448.06      5.86 o 
  -2   4   8       52.58       70.22      5.59 o 
  -1   4   8       23.18       33.10      5.65 o 
   0   4   8      430.91      426.80      6.56 o 
   1   4   8       19.31       25.39      4.87 o 
   2   4   8       30.87       31.58      4.32 o 
   3   4   8      293.71      278.32     12.75 o 
   4   4   8       12.31       13.91      5.01 o 
   5   4   8        6.10        5.20      4.59 o 
   6   4   8      111.30      100.72      5.18 o 
   7   4   8        0.17        1.75      4.58 o 
   8   4   8       19.83       27.94      6.86 o 
   9   4   8        3.39       -1.00      4.90 o 
  10   4   8       51.53       54.51      6.67 o 
  11   4   8        0.28       -1.75      5.63 o 
  12   4   8        1.64        8.25      5.94 o 
  13   4   8       13.04        5.42      7.52 o 
 -18   5   8        8.57       21.20      8.62 o 
 -17   5   8        0.17        7.87      7.93 o 
 -16   5   8       43.22       46.47     14.13 o 
 -15   5   8       15.69       22.69      6.60 o 
 -14   5   8       20.64       27.58      6.29 o 
 -13   5   8        0.56       -0.09      7.12 o 
 -12   5   8       23.29       19.02      5.45 o 
 -11   5   8       99.51       96.46     17.16 o 
 -10   5   8        5.74        2.40      4.52 o 
  -9   5   8       72.18       81.02      5.93 o 
  -8   5   8      352.53      365.26      7.43 o 
  -7   5   8        6.24       -0.18      6.45 o 
  -6   5   8       13.34       12.48      6.34 o 
  -5   5   8      195.90      170.53      5.86 o 
  -4   5   8      185.52      191.88      6.61 o 
  -3   5   8       98.56       94.74      6.24 o 
  -2   5   8      258.69      251.22      6.29 o 
  -1   5   8      226.38      223.06      6.10 o 
   0   5   8       26.79       26.37      7.02 o 
   1   5   8      254.37      220.30     19.46 o 
   2   5   8       63.98       68.36      4.99 o 
   3   5   8       20.89       26.96      5.63 o 
   4   5   8       38.15       37.92      5.86 o 
   5   5   8      136.33      129.25      4.92 o 
   6   5   8        9.69       15.33      4.74 o 
   7   5   8       13.54       22.99      7.51 o 
   8   5   8       42.10       39.31      4.77 o 
   9   5   8        5.61        6.71      5.78 o 
  10   5   8        0.01        1.72      5.96 o 
  11   5   8       12.43       14.80      5.40 o 
  12   5   8        6.94        5.76      6.22 o 
 -17   6   8        0.10        2.69      7.80 o 
 -16   6   8        1.32       -2.31      6.75 o 
 -15   6   8       32.74       43.20      7.09 o 
 -14   6   8        0.15       -4.76      6.94 o 
 -13   6   8       46.13       48.09      6.74 o 
 -12   6   8        8.44        7.61      4.93 o 
 -11   6   8       51.51       49.52      7.71 o 
 -10   6   8       55.99       63.36      5.34 o 
  -9   6   8       38.03       36.83      5.69 o 
  -8   6   8        0.09        1.48      6.01 o 
  -7   6   8        4.61        0.35      5.41 o 
  -6   6   8       51.63       43.45      6.71 o 
  -5   6   8       17.39       16.28      5.58 o 
  -4   6   8        5.19        2.66      6.33 o 
  -3   6   8       99.17      100.10      6.86 o 
  -2   6   8      103.29      117.89      6.26 o 
  -1   6   8        6.44       11.11      6.47 o 
   0   6   8      216.74      207.57      8.34 o 
   1   6   8       13.12       11.38      4.59 o 
   2   6   8       10.94       14.76      5.28 o 
   3   6   8      100.68       90.47      5.25 o 
   4   6   8       50.56       56.21      5.78 o 
   5   6   8        3.50        5.24      5.06 o 
   6   6   8        6.98        3.17      5.14 o 
   7   6   8       21.99       15.75      6.34 o 
   8   6   8        9.59       10.25      5.54 o 
   9   6   8        0.05       -3.04      6.29 o 
  10   6   8        7.43        5.51      6.88 o 
  11   6   8        0.69        2.00      6.98 o 
 -16   7   8       10.68       14.70     10.69 o 
 -15   7   8        0.09       10.52      6.89 o 
 -14   7   8       31.29       37.29      7.50 o 
 -13   7   8        1.06        6.66      6.43 o 
 -12   7   8        2.28        4.29      5.32 o 
 -11   7   8        1.04        2.79      5.89 o 
 -10   7   8       66.34       70.54      8.81 o 
  -9   7   8       34.20       42.40      7.17 o 
  -8   7   8       13.04       18.88      7.26 o 
  -7   7   8        8.47        7.17      7.27 o 
  -6   7   8        1.05        0.49      7.43 o 
  -5   7   8       20.56       25.74      6.19 o 
  -4   7   8       20.32       27.17      7.86 o 
  -3   7   8        8.19        5.83      8.22 o 
  -2   7   8       86.39       84.54      7.43 o 
  -1   7   8      129.71      120.83      5.20 o 
   0   7   8        3.80       10.18      5.77 o 
   1   7   8        9.55        5.41      6.50 o 
   2   7   8       15.56       11.40      5.62 o 
   3   7   8        5.33        9.12      5.88 o 
   4   7   8       21.36       21.34      5.33 o 
   5   7   8        2.09        4.36      5.53 o 
   6   7   8       34.58       23.27      6.52 o 
   7   7   8        0.72        6.33      5.70 o 
   8   7   8        2.21        2.89      6.64 o 
   9   7   8        0.62        5.64      7.76 o 
  10   7   8        5.08       -1.72      7.89 o 
  11   7   8       21.84       30.36     10.41 o 
 -15   8   8       68.07       72.70      7.74 o 
 -14   8   8        5.04        3.66      6.87 o 
 -13   8   8        0.04        6.87      5.99 o 
 -12   8   8        0.01       -0.85      6.40 o 
 -11   8   8        1.46        5.58      6.45 o 
 -10   8   8        9.88       12.86      6.62 o 
  -9   8   8       44.03       45.79      7.89 o 
  -8   8   8       41.45       39.88      6.87 o 
  -7   8   8        0.11       -2.69      7.03 o 
  -6   8   8       11.00       21.06      7.97 o 
  -5   8   8        8.88        0.73     11.42 o 
  -4   8   8       10.83       13.70     10.24 o 
  -3   8   8       17.52       13.54     11.26 o 
  -2   8   8      139.85      117.42      8.44 o 
  -1   8   8      179.67      163.92      9.82 o 
   0   8   8        9.93       10.77      7.60 o 
   1   8   8       17.79       16.53      7.84 o 
   2   8   8        8.90        8.15      6.46 o 
   3   8   8       90.18       89.09      6.75 o 
   4   8   8        7.22        7.76      6.67 o 
   5   8   8       57.92       65.48      6.72 o 
   6   8   8        3.98        3.87      6.17 o 
   7   8   8        9.66        9.63      6.31 o 
   8   8   8        0.01        2.02      6.38 o 
   9   8   8       15.98       16.53      6.65 o 
 -14   9   8        0.49       -0.14      7.70 o 
 -13   9   8        2.49        5.53      6.58 o 
 -12   9   8        2.58       10.92      7.48 o 
 -11   9   8        0.00        2.43      7.14 o 
 -10   9   8        0.58       -4.74      7.23 o 
  -9   9   8        0.01        2.97      8.08 o 
  -8   9   8        5.03        7.54     11.04 o 
  -7   9   8       16.54       16.50     11.03 o 
  -6   9   8        2.91       -2.79     10.64 o 
  -5   9   8        1.10        4.28      8.35 o 
  -4   9   8       16.05       16.84     10.66 o 
  -3   9   8       12.24       17.89     11.70 o 
  -2   9   8       13.10       35.21     10.91 o 
  -1   9   8        2.00        9.93     10.62 o 
   0   9   8        7.85        8.23      7.93 o 
   1   9   8        1.75        2.39      6.72 o 
   2   9   8        0.04        3.68     11.33 o 
   3   9   8        0.33       -6.39      7.32 o 
   4   9   8        1.44        1.79      7.30 o 
   5   9   8        4.82       10.38      7.36 o 
   6   9   8       25.61       22.35      7.50 o 
   7   9   8        1.63        0.45      7.86 o 
   8   9   8        0.81       -6.33      7.84 o 
 -12  10   8        0.14        6.87      7.93 o 
 -11  10   8        1.10        8.64     11.28 o 
 -10  10   8        2.11        9.15      9.17 o 
  -9  10   8        0.61        7.58      9.98 o 
  -8  10   8        0.08       11.61      9.42 o 
  -7  10   8        0.04       21.83     13.12 o 
  -6  10   8        1.79      -11.59     13.40 o 
  -5  10   8        0.12        4.13     13.42 o 
  -4  10   8        0.65        6.66     11.64 o 
  -3  10   8        5.47        2.89     11.77 o 
  -2  10   8        0.03       19.98     13.16 o 
  -1  10   8        0.89        6.94      9.42 o 
   0  10   8       22.68       27.73     13.22 o 
   1  10   8        0.01        5.49     12.69 o 
   2  10   8        0.00        4.68      7.75 o 
   3  10   8        2.27       10.65      9.01 o 
   4  10   8        0.04       10.18      7.84 o 
   5  10   8        1.34       14.48     10.22 o 
   6  10   8        0.17        3.51     10.42 o 
  -9  11   8        6.46       18.66      9.99 o 
  -8  11   8        0.29        1.30     11.21 o 
  -7  11   8        0.79        6.36     13.00 o 
  -6  11   8        0.01       16.26     14.32 o 
  -5  11   8        1.07       11.90     14.09 o 
  -4  11   8        0.00       -3.14     12.59 o 
  -3  11   8        6.11       -8.22     10.25 o 
  -2  11   8        3.61       12.94     12.65 o 
  -1  11   8        2.97       23.78     14.11 o 
   0  11   8        0.39        4.69     12.93 o 
   1  11   8        5.47        0.13     12.97 o 
   2  11   8        1.44        7.89      9.52 o 
   3  11   8        2.32        2.86      9.90 o 
 -19   1   9       10.97       25.21      9.78 o 
 -18   1   9       10.46       18.25      8.26 o 
 -17   1   9        2.52       18.11      7.72 o 
 -16   1   9       17.74       21.25      7.20 o 
 -15   1   9        5.81       -1.88      6.51 o 
 -14   1   9        1.69        2.52      5.06 o 
 -13   1   9       42.69       33.32      9.90 o 
 -12   1   9       96.12       67.83     10.80 o 
 -11   1   9        0.00        1.50      4.50 o 
 -10   1   9       57.97       49.93      4.14 o 
  -9   1   9        5.07        1.09      4.82 o 
  -8   1   9      112.58      118.15      6.13 o 
  -7   1   9      296.88      319.00      7.56 o 
  -6   1   9       41.37       34.38      7.05 o 
  -5   1   9       31.61       34.87      7.10 o 
  -4   1   9       71.14       75.69      5.92 o 
  -3   1   9      196.20      171.11     46.10 o 
  -2   1   9        2.74        5.37      3.92 o 
  -1   1   9        3.08        4.95      3.71 o 
   0   1   9      333.46      347.02     10.81 o 
   1   1   9      217.97      229.10      4.85 o 
   2   1   9       81.46       90.71      5.98 o 
   3   1   9       34.44       35.06      4.49 o 
   4   1   9       29.03       34.56      4.62 o 
   5   1   9       29.46       32.74      4.93 o 
   6   1   9       15.01       17.61      4.93 o 
   7   1   9        3.01       -1.93      5.88 o 
   8   1   9        0.01        4.27      5.57 o 
   9   1   9        0.60        9.83      5.24 o 
  10   1   9        4.20        2.14      6.23 o 
  11   1   9        0.38       -4.73      5.85 o 
  12   1   9        1.91       -2.84      5.94 o 
 -19   2   9        1.11       -3.34      8.65 o 
 -18   2   9        6.76       12.99      8.16 o 
 -17   2   9        7.06       10.78      6.95 o 
 -16   2   9        3.58       -0.81      6.30 o 
 -15   2   9       11.83       23.14      6.64 o 
 -14   2   9       12.86       23.75      4.95 o 
 -13   2   9       47.22       33.87      7.18 o 
 -12   2   9      237.36      213.68     29.93 o 
 -11   2   9       24.11       35.92      8.28 o 
 -10   2   9        0.77       -4.46      4.46 o 
  -9   2   9        4.42        5.95      4.85 o 
  -8   2   9        3.15        7.11      5.62 o 
  -7   2   9        1.03        8.06      5.28 o 
  -6   2   9        2.70       -2.01      6.62 o 
  -5   2   9        6.87        2.84      5.75 o 
  -4   2   9        2.55       -1.01      5.62 o 
  -3   2   9       14.88       12.62     10.24 o 
  -2   2   9       31.88       27.61      7.30 o 
  -1   2   9        7.33        2.01      4.36 o 
   0   2   9      335.12      324.62      7.96 o 
   1   2   9      337.01      342.93     11.75 o 
   2   2   9       13.18       12.50      4.07 o 
   3   2   9       45.89       47.95      4.50 o 
   4   2   9       32.86       31.13      4.96 o 
   5   2   9       10.02       13.24      4.78 o 
   6   2   9        9.86        9.38      5.42 o 
   7   2   9        5.32       12.80      5.11 o 
   8   2   9        6.08       16.11      5.67 o 
   9   2   9        1.81        5.95      5.25 o 
  10   2   9        0.00       -0.01      5.55 o 
  11   2   9        0.74       17.12      6.32 o 
  12   2   9        0.07        6.74      6.28 o 
 -18   3   9        4.60        9.36      7.02 o 
 -17   3   9       20.87       14.10      7.90 o 
 -16   3   9        0.22        4.03      6.45 o 
 -15   3   9       10.01       21.11      6.35 o 
 -14   3   9        5.83        2.57      5.46 o 
 -13   3   9      158.78      166.92     29.36 o 
 -12   3   9       73.00       59.55      8.60 o 
 -11   3   9        0.71        9.82      4.57 o 
 -10   3   9        3.69        4.70      4.53 o 
  -9   3   9        0.37       -3.42      5.84 o 
  -8   3   9        2.29        4.67      8.41 o 
  -7   3   9       10.26       10.81      4.85 o 
  -6   3   9        0.29       12.21     12.13 o 
  -5   3   9       48.12       52.31      7.04 o 
  -4   3   9        8.63        5.08      6.72 o 
  -3   3   9        0.37        0.45      5.70 o 
  -2   3   9        5.07        7.43      4.76 o 
  -1   3   9        5.98       11.52      4.52 o 
   0   3   9      308.72      315.44     30.59 o 
   1   3   9       51.93       55.11      5.04 o 
   2   3   9        8.71       12.28      4.41 o 
   3   3   9        0.72        8.68      4.50 o 
   4   3   9       68.08       65.76      5.06 o 
   5   3   9        8.57        8.31      4.70 o 
   6   3   9       21.96       24.90      5.42 o 
   7   3   9        0.19        4.55      4.90 o 
   8   3   9        0.04        0.82      5.39 o 
   9   3   9        0.02        6.04      5.93 o 
  10   3   9        8.97       18.33      6.94 o 
  11   3   9        2.70        3.00      6.50 o 
  12   3   9        1.79        9.54      7.32 o 
 -18   4   9       43.03       29.18     11.00 o 
 -17   4   9        2.03       12.29      7.81 o 
 -16   4   9        2.72        0.85      7.10 o 
 -15   4   9        9.85        7.20      5.98 o 
 -14   4   9      124.54      109.61     23.32 o 
 -13   4   9       17.06       16.64      6.12 o 
 -12   4   9        6.25        4.46      4.72 o 
 -11   4   9        1.55        3.89      4.70 o 
 -10   4   9        5.64       11.14      5.98 o 
  -9   4   9       10.99        9.33      5.13 o 
  -8   4   9       11.17        7.33      5.26 o 
  -7   4   9       34.42       33.84      5.66 o 
  -6   4   9        0.30        4.35      5.43 o 
  -5   4   9       60.74       56.28      7.19 o 
  -4   4   9      140.66      137.21      7.38 o 
  -3   4   9        4.02       10.09      6.77 o 
  -2   4   9       33.14       39.79      5.59 o 
  -1   4   9       42.39       52.81      5.12 o 
   0   4   9      100.35       98.70     10.48 o 
   1   4   9        0.07       -2.69      4.84 o 
   2   4   9       10.75       17.99      4.62 o 
   3   4   9       10.20       14.55      5.15 o 
   4   4   9        7.74        2.02      5.36 o 
   5   4   9       81.84       79.08      4.86 o 
   6   4   9        8.58        3.03      5.33 o 
   7   4   9        8.92       12.15      5.42 o 
   8   4   9       17.77       23.48      5.93 o 
   9   4   9        0.44        4.61      5.46 o 
  10   4   9        0.53        5.72      5.73 o 
  11   4   9       30.14       33.42      6.95 o 
 -17   5   9       48.06       55.45      7.93 o 
 -16   5   9        0.92       -0.27      7.47 o 
 -15   5   9       24.95       29.63      6.97 o 
 -14   5   9       11.97       11.15      5.82 o 
 -13   5   9       34.04       29.04      8.12 o 
 -12   5   9        3.01        4.75      5.75 o 
 -11   5   9       33.79       32.52      4.82 o 
 -10   5   9        9.87       12.70      6.19 o 
  -9   5   9        1.26        6.95      5.44 o 
  -8   5   9       13.85       18.50      5.93 o 
  -7   5   9       63.01       72.76      5.47 o 
  -6   5   9        4.15       -2.09      6.37 o 
  -5   5   9        0.96        2.39      6.22 o 
  -4   5   9      304.58      281.37     15.84 o 
  -3   5   9       18.16       16.37      6.96 o 
  -2   5   9       31.07       34.29      5.36 o 
  -1   5   9       24.91       29.72      4.68 o 
   0   5   9      110.58      118.49     23.49 o 
   1   5   9        2.69        7.88      6.02 o 
   2   5   9        0.05        0.67      6.14 o 
   3   5   9        3.02        6.93      5.87 o 
   4   5   9        2.61        2.38      5.86 o 
   5   5   9        0.49        1.19      4.44 o 
   6   5   9        5.08        7.04      5.18 o 
   7   5   9        0.55       -2.01      4.92 o 
   8   5   9        1.18        2.37      6.10 o 
   9   5   9       45.90       52.48      6.27 o 
  10   5   9        0.20       -1.96      6.63 o 
  11   5   9        0.02       -6.91      7.80 o 
 -16   6   9       34.10       37.01      6.65 o 
 -15   6   9       15.08       12.98      8.75 o 
 -14   6   9       15.84       14.69      5.69 o 
 -13   6   9        2.34        6.81      5.56 o 
 -12   6   9       62.54       62.98      5.92 o 
 -11   6   9        0.03        4.47      4.85 o 
 -10   6   9       41.14       33.81      6.54 o 
  -9   6   9        0.38        4.51      5.50 o 
  -8   6   9       87.86       89.54      6.57 o 
  -7   6   9       18.42       27.21      6.67 o 
  -6   6   9       95.98       82.28      5.75 o 
  -5   6   9        8.83        8.26      6.81 o 
  -4   6   9       43.57       42.35      8.60 o 
  -3   6   9       81.07       54.78      8.28 o 
  -2   6   9       12.48        7.45      5.37 o 
  -1   6   9       43.13       60.03      9.53 o 
   0   6   9        0.02        7.16      5.36 o 
   1   6   9       79.02       87.94     15.45 o 
   2   6   9        4.44       10.86      5.38 o 
   3   6   9        0.04        1.14      5.44 o 
   4   6   9        2.83        4.55      5.54 o 
   5   6   9      148.64      144.30      5.28 o 
   6   6   9        0.19        4.91      6.12 o 
   7   6   9        8.41        7.00      5.88 o 
   8   6   9        7.22       18.21      6.61 o 
   9   6   9       31.07       18.24      6.60 o 
  10   6   9        1.98        3.47      7.20 o 
 -15   7   9        6.77       17.64      6.42 o 
 -14   7   9       27.46       18.40      7.25 o 
 -13   7   9       15.56       18.79      6.39 o 
 -12   7   9        0.04        1.97      5.92 o 
 -11   7   9       26.55       32.06      6.60 o 
 -10   7   9        0.09        3.09      5.54 o 
  -9   7   9       13.71       14.85      7.33 o 
  -8   7   9       25.90       29.78      6.47 o 
  -7   7   9        0.03        5.06      6.00 o 
  -6   7   9        7.94        7.08      6.26 o 
  -5   7   9       23.39       28.72      7.36 o 
  -4   7   9       15.98       17.02      7.76 o 
  -3   7   9       31.81       32.55      6.55 o 
  -2   7   9        0.04        5.92      7.90 o 
  -1   7   9        5.98       15.45      5.20 o 
   0   7   9       53.51       65.81      5.85 o 
   1   7   9       25.19       29.88      6.01 o 
   2   7   9        2.93        0.88      5.31 o 
   3   7   9        0.50        0.79      6.46 o 
   4   7   9       67.33       62.20      5.78 o 
   5   7   9        0.43        5.84      6.00 o 
   6   7   9        4.92       -0.11      5.64 o 
   7   7   9       11.23       13.80      6.79 o 
   8   7   9        1.08        4.58      7.84 o 
   9   7   9        2.21       11.81      8.49 o 
 -14   8   9        0.24        8.08      7.13 o 
 -13   8   9        6.35        5.30      6.09 o 
 -12   8   9       21.31       40.86      7.14 o 
 -11   8   9       15.58       30.58      6.29 o 
 -10   8   9        2.86        4.70      6.67 o 
  -9   8   9       23.59       22.09      8.19 o 
  -8   8   9        2.20       10.79      8.98 o 
  -7   8   9        1.58        6.76      8.96 o 
  -6   8   9       19.94       36.72     11.05 o 
  -5   8   9       14.54       11.65     11.05 o 
  -4   8   9        3.69       23.95     12.02 o 
  -3   8   9        7.17        5.74     10.88 o 
  -2   8   9       66.80       71.69     11.39 o 
  -1   8   9        2.03        3.90      7.09 o 
   0   8   9        8.03       17.42      6.82 o 
   1   8   9       14.86       15.90      6.91 o 
   2   8   9       20.44       21.67      7.35 o 
   3   8   9        0.52        8.33      7.60 o 
   4   8   9        9.77        3.76      5.06 o 
   5   8   9        5.18        9.24      7.56 o 
   6   8   9        4.07       10.66      7.58 o 
   7   8   9        5.16       13.02      7.29 o 
 -12   9   9        0.31       -3.21      8.36 o 
 -11   9   9        0.06        2.05      7.74 o 
 -10   9   9       30.68       42.07      6.40 o 
  -9   9   9       18.49       35.75     13.19 o 
  -8   9   9        0.00        6.08      9.36 o 
  -7   9   9       33.54       21.49     12.75 o 
  -6   9   9        0.51       22.87     12.29 o 
  -5   9   9        0.90        5.84     12.41 o 
  -4   9   9       28.41       28.49     12.21 o 
  -3   9   9       13.17       31.31     11.29 o 
  -2   9   9        0.09        5.14     11.36 o 
  -1   9   9       19.29       30.13     12.53 o 
   0   9   9        0.01       -5.67      8.12 o 
   1   9   9        1.18        8.37      8.23 o 
   2   9   9        0.11        1.96      9.23 o 
   3   9   9       27.85       38.21      8.52 o 
   4   9   9       11.27       18.64      7.69 o 
   5   9   9        1.21       15.09      9.38 o 
   6   9   9       17.15       17.49      8.25 o 
 -10  10   9        1.71        5.15      9.84 o 
  -9  10   9       16.13       21.39      9.15 o 
  -8  10   9        4.61       15.33     14.25 o 
  -7  10   9        1.24       -7.63     14.01 o 
  -6  10   9        0.86       -3.75     12.70 o 
  -5  10   9        3.20        0.19      9.93 o 
  -4  10   9        0.54        7.93      9.93 o 
  -3  10   9        0.55       14.09     12.41 o 
  -2  10   9        9.39       10.91     12.69 o 
  -1  10   9        0.60        2.51     14.02 o 
   0  10   9        0.22        5.90     14.11 o 
   1  10   9        0.34       -7.09      7.89 o 
   2  10   9        0.54        6.77     12.42 o 
   3  10   9        2.61        0.83      9.70 o 
  -6  11   9        1.32        4.76     13.43 o 
  -5  11   9        4.73       -2.51     13.46 o 
  -4  11   9        2.24       -8.09     14.98 o 
  -3  11   9       29.82       14.69     15.04 o 
  -2  11   9       14.49        5.45     14.94 o 
  -1  11   9        2.73        0.48     13.60 o 
   0  11   9        0.01       10.66     13.54 o 
 -18   0  10       22.84       16.49      8.61 o 
 -17   0  10       47.63       18.99     20.63 o 
 -16   0  10       31.27       23.12      7.47 o 
 -15   0  10       47.79       52.17      7.34 o 
 -14   0  10       25.82       40.62      8.38 o 
 -13   0  10       20.60       17.57      6.96 o 
 -12   0  10      142.46      155.39     13.87 o 
 -11   0  10       32.40       33.52      7.53 o 
 -10   0  10       13.04        7.60     13.89 o 
  -9   0  10       33.94       46.34      9.82 o 
  -8   0  10      345.73      358.40     11.22 o 
  -7   0  10      663.24      642.82     12.36 o 
  -6   0  10        3.95        2.23     10.14 o 
  -5   0  10      214.37      241.69     11.21 o 
  -4   0  10     1267.46     1282.94     13.66 o 
  -3   0  10      333.66      347.53     10.75 o 
  -2   0  10      152.43      126.87     72.68 o 
  -1   0  10      294.20      272.17     20.89 o 
   0   0  10      241.90      244.94      9.20 o 
   1   0  10       84.13       81.24      6.76 o 
   2   0  10       25.60       26.63      6.13 o 
   3   0  10      154.17      165.75      9.51 o 
   4   0  10        9.85        4.17      6.29 o 
   5   0  10      217.08      214.22      8.15 o 
   6   0  10       63.86       76.63      8.10 o 
   7   0  10        2.18        5.62      6.84 o 
   8   0  10       39.90       30.78      8.99 o 
   9   0  10      111.66      107.82      8.92 o 
  10   0  10        1.55        5.70      9.42 o 
  11   0  10       16.79       13.33      8.80 o 
 -18   1  10        0.40        6.95      6.43 o 
 -17   1  10        1.44        5.18      6.35 o 
 -16   1  10       27.52       24.55      8.72 o 
 -15   1  10        1.99       -1.19      5.29 o 
 -14   1  10        0.07        4.52      5.71 o 
 -13   1  10      308.07      264.60     32.00 o 
 -12   1  10        0.02        2.71      5.38 o 
 -11   1  10        9.45       15.55      5.21 o 
 -10   1  10        5.60       11.76      5.00 o 
  -9   1  10      109.24      103.58      9.38 o 
  -8   1  10       83.51       75.64      7.09 o 
  -7   1  10       17.67       13.56      7.20 o 
  -6   1  10      287.52      289.27      7.51 o 
  -5   1  10       31.49       35.26      6.45 o 
  -4   1  10       19.70       33.13     11.09 o 
  -3   1  10      203.01      210.91      7.58 o 
  -2   1  10        8.43        4.26      4.59 o 
  -1   1  10       25.87       27.49      4.55 o 
   0   1  10      608.17      594.20     13.33 o 
   1   1  10        7.56        8.32      4.26 o 
   2   1  10       24.93       30.08      5.26 o 
   3   1  10        7.48        8.53      5.24 o 
   4   1  10      255.12      246.42      8.48 o 
   5   1  10       25.34       28.23      5.12 o 
   6   1  10       26.42       28.86      5.05 o 
   7   1  10      144.14      145.10     12.74 o 
   8   1  10        6.51        8.39      5.64 o 
   9   1  10        0.23        6.03      6.36 o 
  10   1  10       33.38       35.00      6.08 o 
 -18   2  10       27.30       26.34      6.66 o 
 -17   2  10        0.02        8.28      5.69 o 
 -16   2  10        4.38        0.46      6.55 o 
 -15   2  10        1.74       -4.72      6.41 o 
 -14   2  10      230.81      251.01      6.74 o 
 -13   2  10      123.94      137.67      5.98 o 
 -12   2  10       20.97       27.01      4.67 o 
 -11   2  10       30.56       27.35      5.43 o 
 -10   2  10        5.73        8.67      6.36 o 
  -9   2  10        0.00        2.03      5.67 o 
  -8   2  10       23.87       42.35     12.42 o 
  -7   2  10       48.13       46.05      8.12 o 
  -6   2  10      137.86      137.17      7.62 o 
  -5   2  10      200.98      184.45      7.02 o 
  -4   2  10        7.78       11.54      5.84 o 
  -3   2  10        7.87        6.15      5.61 o 
  -2   2  10        8.36       10.09      4.47 o 
  -1   2  10      770.15      723.14    115.76 o 
   0   2  10      235.25      218.29     27.91 o 
   1   2  10        0.55        4.12      4.62 o 
   2   2  10       85.52       79.63      4.99 o 
   3   2  10       28.15       33.24      4.80 o 
   4   2  10        6.84        1.42      5.11 o 
   5   2  10       57.44       56.68      5.69 o 
   6   2  10       40.58       43.16      5.26 o 
   7   2  10        0.10       -3.38      6.03 o 
   8   2  10       95.36      104.11      6.13 o 
   9   2  10        3.71        0.96      6.13 o 
  10   2  10        1.50        6.74      6.87 o 
 -17   3  10        9.77       13.22      6.43 o 
 -16   3  10       10.32        9.17      6.30 o 
 -15   3  10       59.54       64.93     14.96 o 
 -14   3  10       10.43        9.61      5.41 o 
 -13   3  10       11.02       19.71      6.59 o 
 -12   3  10       26.92       25.55      5.02 o 
 -11   3  10        1.13        0.56      4.79 o 
 -10   3  10        2.54       -4.25      5.93 o 
  -9   3  10       32.30       34.55      5.97 o 
  -8   3  10       31.58       21.47      6.08 o 
  -7   3  10        4.27        2.88     10.64 o 
  -6   3  10       29.68       40.66      6.13 o 
  -5   3  10      292.62      282.77     10.72 o 
  -4   3  10       47.09       31.61      7.22 o 
  -3   3  10       36.91       32.15      6.01 o 
  -2   3  10      200.64      203.63     11.02 o 
  -1   3  10      154.61      143.12     24.94 o 
   0   3  10       16.00       11.91      5.20 o 
   1   3  10       65.59       58.80      5.30 o 
   2   3  10       18.33       15.82      5.34 o 
   3   3  10       97.82       91.12      5.05 o 
   4   3  10      107.23      105.81      7.49 o 
   5   3  10        2.01        0.83      5.48 o 
   6   3  10       75.02       72.56      5.91 o 
   7   3  10       65.16       62.18      6.19 o 
   8   3  10       33.38       38.96      6.61 o 
   9   3  10       27.11       34.36      6.88 o 
  10   3  10       27.37       25.21      8.63 o 
 -17   4  10       29.16       20.18      6.93 o 
 -16   4  10        6.45        1.26      6.11 o 
 -15   4  10       11.85       14.04      6.67 o 
 -14   4  10        0.27        2.60      5.44 o 
 -13   4  10       23.61       21.89      4.92 o 
 -12   4  10       61.65       68.12      5.21 o 
 -11   4  10        5.64        7.42      5.48 o 
 -10   4  10        1.10        3.83      5.65 o 
  -9   4  10        3.18        7.55      6.06 o 
  -8   4  10       23.53       22.57      6.08 o 
  -7   4  10      114.54      118.07      6.23 o 
  -6   4  10       11.17       20.97     14.20 o 
  -5   4  10       22.86       20.73      7.56 o 
  -4   4  10      198.24      197.70      7.71 o 
  -3   4  10        8.10       12.08      7.87 o 
  -2   4  10       72.76       61.14      5.91 o 
  -1   4  10       28.29       36.02      5.25 o 
   0   4  10       67.65       69.20     14.88 o 
   1   4  10      124.19      119.70     18.01 o 
   2   4  10       23.60       27.54      5.19 o 
   3   4  10        3.71        3.84      4.60 o 
   4   4  10        0.64       -0.68      5.92 o 
   5   4  10       50.96       48.58      5.46 o 
   6   4  10       34.99       32.55      6.16 o 
   7   4  10        4.76       11.48      6.12 o 
   8   4  10       50.12       43.23      6.68 o 
   9   4  10       13.49       16.84      6.46 o 
 -16   5  10       26.26       23.93      8.83 o 
 -15   5  10       19.17       31.08      6.15 o 
 -14   5  10       25.88       24.45      7.01 o 
 -13   5  10        0.52       11.20      6.61 o 
 -12   5  10       24.59       29.83      7.51 o 
 -11   5  10       41.32       48.33      5.33 o 
 -10   5  10        5.46        0.84      6.81 o 
  -9   5  10       41.79       41.87      5.80 o 
  -8   5  10        1.26        4.08      5.49 o 
  -7   5  10       15.64       19.71      5.49 o 
  -6   5  10      102.08       93.71      5.69 o 
  -5   5  10      102.09      115.58      8.38 o 
  -4   5  10        0.12       -6.69     11.16 o 
  -3   5  10      174.23      171.66      7.76 o 
  -2   5  10       80.70       64.12     25.65 o 
  -1   5  10        4.27        0.96      6.17 o 
   0   5  10       12.06       16.21      5.47 o 
   1   5  10       69.84       71.19      6.45 o 
   2   5  10        0.83        3.80      5.52 o 
   3   5  10        0.15        7.83      6.45 o 
   4   5  10       74.76       78.26      5.36 o 
   5   5  10        3.14        7.26      5.40 o 
   6   5  10        6.17        8.58      5.66 o 
   7   5  10       19.26       18.27      6.74 o 
   8   5  10       16.21        9.41      6.72 o 
   9   5  10        6.99        9.88      6.83 o 
 -15   6  10       69.11       81.14      7.91 o 
 -14   6  10        0.11        3.77      6.90 o 
 -13   6  10        0.25        1.95      6.15 o 
 -12   6  10        0.25        2.39      5.40 o 
 -11   6  10       43.74       61.44      5.81 o 
 -10   6  10        0.55        6.44      7.24 o 
  -9   6  10        0.63       -0.16      5.93 o 
  -8   6  10        4.58        3.43      6.97 o 
  -7   6  10       14.20       14.06      7.07 o 
  -6   6  10        1.88        2.50      6.85 o 
  -5   6  10        0.07        2.20      7.08 o 
  -4   6  10       36.16       34.22      6.08 o 
  -3   6  10        5.35        8.14      7.53 o 
  -2   6  10      130.65      141.78      7.18 o 
  -1   6  10        8.11       10.23      6.58 o 
   0   6  10        8.16        6.29      6.57 o 
   1   6  10        0.23        2.39      5.59 o 
   2   6  10       58.19       43.69     10.29 o 
   3   6  10        0.99       -0.88      5.30 o 
   4   6  10        0.07        9.30      6.43 o 
   5   6  10        0.22       -0.27      6.00 o 
   6   6  10       27.93       19.88      7.57 o 
   7   6  10        0.24       -1.07      7.27 o 
   8   6  10        0.17       10.51      7.68 o 
 -14   7  10        0.00       -0.79      7.43 o 
 -13   7  10        6.30       12.80      7.44 o 
 -12   7  10        1.08       -0.46      6.48 o 
 -11   7  10        9.83       18.14      6.00 o 
 -10   7  10       45.36       48.10      8.33 o 
  -9   7  10       16.46       16.32      6.91 o 
  -8   7  10       17.71       12.88      8.12 o 
  -7   7  10        0.46        4.00      7.29 o 
  -6   7  10        3.27       15.21      8.21 o 
  -5   7  10       15.70       25.98      7.67 o 
  -4   7  10        3.94        7.05      8.11 o 
  -3   7  10       45.95       39.71      8.17 o 
  -2   7  10        0.42       -1.21      6.71 o 
  -1   7  10        8.71        8.57      6.16 o 
   0   7  10       12.22       14.68      7.65 o 
   1   7  10        1.05        2.90      6.63 o 
   2   7  10       14.85       13.99      6.71 o 
   3   7  10       75.12       53.05     11.83 o 
   4   7  10       20.98       24.45      7.17 o 
   5   7  10       11.24       12.26      7.31 o 
   6   7  10        3.50        6.73      7.43 o 
   7   7  10       11.55       14.37      9.23 o 
 -12   8  10        0.17       -0.01      7.11 o 
 -11   8  10        2.94        8.34      7.50 o 
 -10   8  10        1.24       -2.36      8.89 o 
  -9   8  10        0.04       -2.52      7.80 o 
  -8   8  10        1.01        3.33      9.56 o 
  -7   8  10        0.02        8.16      9.66 o 
  -6   8  10        3.60        7.92      8.41 o 
  -5   8  10        0.09       -0.19      9.65 o 
  -4   8  10       42.30       50.81      9.59 o 
  -3   8  10        0.03       -7.23     11.93 o 
  -2   8  10       20.46       31.83     13.39 o 
  -1   8  10        0.41       -7.86      7.86 o 
   0   8  10        0.44        6.93      6.79 o 
   1   8  10        8.81        5.07      8.34 o 
   2   8  10        4.16        5.20      7.21 o 
   3   8  10        0.24       -4.05      8.07 o 
   4   8  10        4.77        9.45      7.67 o 
   5   8  10       12.88       10.54      7.60 o 
 -10   9  10        0.63       13.42      9.21 o 
  -9   9  10       11.47       21.65     14.04 o 
  -8   9  10        0.04        0.00     10.15 o 
  -7   9  10        0.45       -2.70     13.70 o 
  -6   9  10        0.09        4.64     12.23 o 
  -5   9  10        0.14        2.76      9.68 o 
  -4   9  10        1.37        9.08      9.62 o 
  -3   9  10       23.57       27.07      9.71 o 
  -2   9  10        8.01       26.36     12.31 o 
  -1   9  10        0.02       -3.52     12.31 o 
   0   9  10        0.00        1.08     12.34 o 
   1   9  10        0.76        7.02      9.70 o 
   2   9  10        1.63        3.09      9.11 o 
   3   9  10        3.32       -7.97      7.97 o 
  -6  10  10        0.01       18.84     14.84 o 
  -5  10  10        1.26        3.40     14.99 o 
  -4  10  10        2.35        4.41     13.33 o 
  -3  10  10        0.06       22.09     13.27 o 
  -2  10  10       18.30       24.27     10.75 o 
 -17   1  11        0.41        3.41      7.33 o 
 -16   1  11        3.45        8.49      6.01 o 
 -15   1  11       15.51       20.38      6.58 o 
 -14   1  11       10.02       16.19      5.78 o 
 -13   1  11        4.94       13.34      6.03 o 
 -12   1  11        0.08        7.66      5.05 o 
 -11   1  11        7.59        9.40      5.37 o 
 -10   1  11        0.06        0.73      6.38 o 
  -9   1  11        5.33       -5.64      7.48 o 
  -8   1  11        5.36       12.93      7.70 o 
  -7   1  11       36.12       38.85      7.30 o 
  -6   1  11      107.06      110.67      6.82 o 
  -5   1  11       23.36       24.91      6.57 o 
  -4   1  11       70.53       64.30      6.39 o 
  -3   1  11        0.01       -5.49      7.37 o 
  -2   1  11       32.89       36.35     16.90 o 
  -1   1  11       70.93       65.26      7.40 o 
   0   1  11       19.32       22.62      4.76 o 
   1   1  11        1.97        7.62      6.09 o 
   2   1  11       13.33       18.06      5.03 o 
   3   1  11        9.60       16.05      5.10 o 
   4   1  11        0.01        2.28      5.46 o 
   5   1  11        1.11        4.25      6.19 o 
   6   1  11       10.02        8.85      6.41 o 
   7   1  11        0.65       -1.88      6.32 o 
   8   1  11        0.94       10.20      6.41 o 
 -16   2  11        0.80        0.10      5.89 o 
 -15   2  11        1.73        4.89      6.69 o 
 -14   2  11       57.88       53.09      6.45 o 
 -13   2  11        1.63       -0.22      5.46 o 
 -12   2  11        0.18        2.55      5.90 o 
 -11   2  11        3.81       11.03      5.74 o 
 -10   2  11       16.29       16.05      6.34 o 
  -9   2  11        0.05       -1.07      5.68 o 
  -8   2  11        4.19        9.18      6.77 o 
  -7   2  11      100.43      117.08      8.09 o 
  -6   2  11       40.76       37.69      7.93 o 
  -5   2  11        0.48        4.03      6.36 o 
  -4   2  11        4.15       -1.26      7.42 o 
  -3   2  11        2.46        7.28      7.79 o 
  -2   2  11        1.04        1.48      5.29 o 
  -1   2  11       79.76       67.26     18.03 o 
   0   2  11        0.01       -5.71      5.71 o 
   1   2  11        0.52        3.43      6.03 o 
   2   2  11        7.76        6.88      4.73 o 
   3   2  11        6.74        6.78      5.74 o 
   4   2  11        7.36        7.20      5.38 o 
   5   2  11        3.52        9.95      5.86 o 
   6   2  11       10.00       23.59      6.97 o 
   7   2  11       14.69       15.00      5.97 o 
   8   2  11       10.89       20.80      6.76 o 
 -16   3  11        5.83        4.89      6.72 o 
 -15   3  11        8.01       11.01      6.87 o 
 -14   3  11       14.68       14.89      6.60 o 
 -13   3  11       37.97       33.32      5.81 o 
 -12   3  11        1.18        9.93      6.00 o 
 -11   3  11       20.24       33.40      5.83 o 
 -10   3  11        0.03       -0.89      5.97 o 
  -9   3  11       20.82       32.80      6.45 o 
  -8   3  11        7.86       10.17      6.35 o 
  -7   3  11        2.33        0.28      7.64 o 
  -6   3  11       56.92       40.95      6.78 o 
  -5   3  11        0.06        4.57      7.79 o 
  -4   3  11        1.20        5.63      9.98 o 
  -3   3  11        2.08        5.87      9.06 o 
  -2   3  11       33.83       30.34     16.77 o 
  -1   3  11        0.03       10.81      6.23 o 
   0   3  11       31.90       38.78      9.20 o 
   1   3  11        4.89        4.11      4.81 o 
   2   3  11       31.10       42.06      6.10 o 
   3   3  11        0.15        6.15      5.10 o 
   4   3  11        4.50        2.29      6.07 o 
   5   3  11        0.09        0.09      6.43 o 
   6   3  11        7.97        5.43      6.19 o 
   7   3  11        1.83        3.44      6.40 o 
   8   3  11        0.11        9.68      7.28 o 
 -15   4  11       35.64       37.02      6.22 o 
 -14   4  11       28.73       33.21      6.60 o 
 -13   4  11       19.34       21.76      6.78 o 
 -12   4  11        0.31        4.02      5.81 o 
 -11   4  11       20.18       18.02      5.93 o 
 -10   4  11       11.51       16.86      6.59 o 
  -9   4  11       10.74       19.63      6.77 o 
  -8   4  11        1.79       -6.58      6.58 o 
  -7   4  11        0.48       -1.01      6.72 o 
  -6   4  11        3.49        2.41      7.70 o 
  -5   4  11       39.80       27.67      7.68 o 
  -4   4  11       28.28       38.26      7.67 o 
  -3   4  11       39.07       23.67      8.20 o 
  -2   4  11       38.96       26.89     10.06 o 
  -1   4  11      152.96      143.52      6.90 o 
   0   4  11        3.70        1.14      5.33 o 
   1   4  11       34.07       35.08      5.87 o 
   2   4  11        6.74       10.34      5.17 o 
   3   4  11       40.16       42.89      6.16 o 
   4   4  11        0.46        2.43      5.88 o 
   5   4  11        8.54       11.24      6.80 o 
   6   4  11        2.07        5.29      6.90 o 
   7   4  11        8.59       15.56      6.97 o 
 -15   5  11       66.89       58.13      8.34 o 
 -14   5  11        2.06       -0.11      7.10 o 
 -13   5  11        4.83        7.47      6.52 o 
 -12   5  11        6.76       13.76      6.28 o 
 -11   5  11        3.61        8.72      6.35 o 
 -10   5  11        2.69        4.67      7.18 o 
  -9   5  11       10.54        6.63      6.89 o 
  -8   5  11       40.93       33.03      6.67 o 
  -7   5  11        0.08        7.53      6.95 o 
  -6   5  11       42.73       42.93      6.84 o 
  -5   5  11       38.66       46.21      8.24 o 
  -4   5  11       16.92       12.12      6.58 o 
  -3   5  11       39.76       48.92      7.92 o 
  -2   5  11      294.78      300.88      7.21 o 
  -1   5  11       14.62       16.40      5.25 o 
   0   5  11        0.08        3.25      6.67 o 
   1   5  11        7.92       12.97      6.73 o 
   2   5  11        6.96       10.91      6.11 o 
   3   5  11        3.71        3.01      6.46 o 
   4   5  11        5.11        9.36      5.98 o 
   5   5  11        7.66       18.05      5.93 o 
   6   5  11        1.43        6.52      7.33 o 
 -13   6  11       27.64       40.34      6.66 o 
 -12   6  11        3.65        8.69      5.94 o 
 -11   6  11        0.36        2.07      6.22 o 
 -10   6  11       26.50       34.35      7.80 o 
  -9   6  11        2.14        9.37      7.56 o 
  -8   6  11        1.95        8.12      7.45 o 
  -7   6  11       54.53       45.70      6.50 o 
  -6   6  11        7.41        4.81      7.33 o 
  -5   6  11       19.33       31.85     11.42 o 
  -4   6  11        8.04       12.41      6.28 o 
  -3   6  11       96.12      114.82      7.63 o 
  -2   6  11       31.53       31.99      8.82 o 
  -1   6  11        0.50        3.96      6.22 o 
   0   6  11       49.52       58.22      8.74 o 
   1   6  11        0.01       -3.59      6.36 o 
   2   6  11        1.81        2.08      6.71 o 
   3   6  11       22.89       24.67      7.21 o 
   4   6  11        4.72        8.06      6.34 o 
   5   6  11        0.03        5.09      7.27 o 
 -12   7  11       36.04       51.82      8.05 o 
 -11   7  11        1.85        3.51      6.71 o 
 -10   7  11        0.43        2.86      7.43 o 
  -9   7  11       25.18       36.92      8.98 o 
  -8   7  11       17.33       26.45      7.50 o 
  -7   7  11        0.10        2.51      8.62 o 
  -6   7  11       39.50       28.70      8.83 o 
  -5   7  11        7.96       20.84      8.29 o 
  -4   7  11        0.94       -0.06      8.14 o 
  -3   7  11       17.52       13.84      8.50 o 
  -2   7  11       14.83       25.61     10.23 o 
  -1   7  11        2.42        9.68      8.30 o 
   0   7  11        1.92        6.17      7.19 o 
   1   7  11       17.16       37.79      8.13 o 
   2   7  11        0.17        3.56      6.68 o 
   3   7  11        6.81        9.51      7.47 o 
   4   7  11        0.19        9.56      7.84 o 
 -10   8  11       23.55       23.24      9.74 o 
  -9   8  11        8.96       12.60     10.19 o 
  -8   8  11        2.32       -0.67      9.58 o 
  -7   8  11       15.25       18.60     10.65 o 
  -6   8  11       10.73       20.44      9.02 o 
  -5   8  11        1.75        2.69     10.64 o 
  -4   8  11       23.66       34.38     10.65 o 
  -3   8  11        2.66        6.84     11.61 o 
  -2   8  11        0.15       -6.20     11.34 o 
  -1   8  11       22.83       21.48     10.13 o 
   0   8  11        7.01        5.55      8.28 o 
   1   8  11        0.32        2.29      8.52 o 
   2   8  11        2.39       -3.07      7.34 o 
  -5   9  11       16.99       18.36     14.93 o 
  -4   9  11        2.06       -6.89     14.77 o 
  -3   9  11       16.53        4.76     14.89 o 
 -15   0  12       27.64       23.19      8.49 o 
 -14   0  12       19.58       24.45      9.56 o 
 -13   0  12        2.10       13.06     14.89 o 
 -12   0  12        7.07        9.38      7.76 o 
 -11   0  12        2.07       20.09      8.85 o 
 -10   0  12       38.95       20.25     11.67 o 
  -9   0  12        3.30       21.17     12.67 o 
  -8   0  12      197.33      184.19     12.95 o 
  -7   0  12      313.02      283.15     10.17 o 
  -6   0  12       58.28       58.32     12.33 o 
  -5   0  12       59.14       47.79      8.52 o 
  -4   0  12       40.18       56.30     12.14 o 
  -3   0  12      162.77      163.01     12.78 o 
  -2   0  12       86.02       77.64     11.44 o 
  -1   0  12       37.93       21.43     14.86 o 
   0   0  12       11.83        8.14      8.80 o 
   1   0  12       60.35       60.78      8.36 o 
   2   0  12       56.02       51.88      7.59 o 
   3   0  12        0.56        5.19     10.92 o 
   4   0  12        6.27       -4.31      8.81 o 
   5   0  12       89.83       92.87      9.61 o 
   6   0  12       64.65       65.23     10.22 o 
 -15   1  12       61.57       63.45      6.52 o 
 -14   1  12       20.77       35.82      6.11 o 
 -13   1  12       10.10       14.94      7.14 o 
 -12   1  12       11.61       22.19      6.23 o 
 -11   1  12       43.50       51.98      5.64 o 
 -10   1  12       14.89       22.29      6.75 o 
  -9   1  12        2.53        4.65      8.33 o 
  -8   1  12       95.49      130.07      8.84 o 
  -7   1  12       57.65       54.42      8.45 o 
  -6   1  12       15.57       17.56      7.96 o 
  -5   1  12       26.28       48.52      7.95 o 
  -4   1  12       13.71       13.13      6.65 o 
  -3   1  12        4.33        4.38      7.90 o 
  -2   1  12       52.45       58.08      7.91 o 
  -1   1  12       19.10       11.81      5.80 o 
   0   1  12        4.83        6.58      5.70 o 
   1   1  12        5.91       10.33      6.01 o 
   2   1  12       59.82       56.69      5.52 o 
   3   1  12       51.62       56.97      6.44 o 
   4   1  12        0.92        2.46      5.95 o 
   5   1  12       53.46       71.30      6.54 o 
   6   1  12       21.71       26.10      6.79 o 
 -15   2  12        3.51        3.00     13.99 o 
 -14   2  12       36.35       36.46      6.22 o 
 -13   2  12       25.58       26.42      6.13 o 
 -12   2  12        5.02        4.35      5.62 o 
 -11   2  12        9.63       19.89      6.25 o 
 -10   2  12       27.44       25.40      6.09 o 
  -9   2  12      104.92      107.90      7.00 o 
  -8   2  12        0.02        4.96      8.58 o 
  -7   2  12       21.45       33.66     14.09 o 
  -6   2  12      106.18      103.15      8.25 o 
  -5   2  12        0.19        5.93      6.69 o 
  -4   2  12        7.60        4.58      7.72 o 
  -3   2  12       10.96       16.00      7.95 o 
  -2   2  12        5.31        1.14      7.73 o 
  -1   2  12       29.09       26.79      6.97 o 
   0   2  12        0.04       -2.65      5.00 o 
   1   2  12        9.14        4.87      5.50 o 
   2   2  12        0.38       10.36      5.98 o 
   3   2  12       19.37       26.23      6.65 o 
   4   2  12       41.32       36.32      6.13 o 
   5   2  12        0.02       10.47      6.91 o 
   6   2  12        8.76        8.67      7.39 o 
 -14   3  12       10.86       22.79      6.44 o 
 -13   3  12        0.35        4.89      6.48 o 
 -12   3  12        0.01        4.81      5.94 o 
 -11   3  12        6.93        9.50      8.11 o 
 -10   3  12        2.75        2.66      7.70 o 
  -9   3  12        3.58       16.02      6.89 o 
  -8   3  12       48.14       49.71      6.51 o 
  -7   3  12        7.02       16.93      8.39 o 
  -6   3  12        0.02       -8.46      8.46 o 
  -5   3  12       59.38       67.49      7.51 o 
  -4   3  12        0.67       11.35     14.43 o 
  -3   3  12        7.18        2.74      9.05 o 
  -2   3  12       13.90       15.92      8.44 o 
  -1   3  12       10.15        8.88      6.86 o 
   0   3  12        3.31        3.27      5.77 o 
   1   3  12        1.98       10.66      5.80 o 
   2   3  12       28.57       37.36      6.11 o 
   3   3  12       11.69       22.55      5.90 o 
   4   3  12        1.91        9.39      6.27 o 
   5   3  12       40.05       35.82      6.45 o 
 -13   4  12       17.87       22.96      6.44 o 
 -12   4  12        1.03       12.72      6.17 o 
 -11   4  12        0.25        3.59      6.40 o 
 -10   4  12        4.05        4.22      7.88 o 
  -9   4  12       23.86       25.40      6.42 o 
  -8   4  12        0.51       -0.47      7.03 o 
  -7   4  12       13.83       15.59      7.14 o 
  -6   4  12       34.15       26.90      9.11 o 
  -5   4  12        0.62        4.95      9.35 o 
  -4   4  12        0.01        0.29      8.98 o 
  -3   4  12       88.20       87.04     11.38 o 
  -2   4  12       16.25       14.40      7.38 o 
  -1   4  12       20.43       17.32      7.60 o 
   0   4  12       25.33       33.49      7.70 o 
   1   4  12        1.80        0.12      5.42 o 
   2   4  12       11.94       16.12      6.15 o 
   3   4  12        3.41        8.05      7.68 o 
   4   4  12       42.84       42.32      7.40 o 
   5   4  12        0.03        9.86     10.24 o 
 -12   5  12       12.08       21.00      6.97 o 
 -11   5  12        3.03        8.74      6.52 o 
 -10   5  12        8.32       24.75      8.41 o 
  -9   5  12       12.21       14.74      7.04 o 
  -8   5  12        7.12        7.50      8.10 o 
  -7   5  12       55.83       63.47      8.72 o 
  -6   5  12        4.64       10.19      6.74 o 
  -5   5  12       20.52       24.51      8.23 o 
  -4   5  12       59.47       59.29      7.95 o 
  -3   5  12       12.41       15.12      7.79 o 
  -2   5  12        4.39        5.80      9.20 o 
  -1   5  12        1.38        6.11      7.63 o 
   0   5  12       41.82       54.85      8.17 o 
   1   5  12        3.68        4.29      6.96 o 
   2   5  12        0.05        1.59      5.79 o 
   3   5  12        9.50       12.53      7.06 o 
 -11   6  12        0.19        3.61      7.22 o 
 -10   6  12       13.03       13.15      7.89 o 
  -9   6  12       12.39       21.67      8.55 o 
  -8   6  12        0.02        1.58      8.40 o 
  -7   6  12        0.53       -1.20      8.58 o 
  -6   6  12       38.40       54.51     10.34 o 
  -5   6  12        2.56        0.49      7.08 o 
  -4   6  12       20.78       19.59      7.36 o 
  -3   6  12        0.64       12.27     11.68 o 
  -2   6  12        0.00       10.98      8.31 o 
  -1   6  12        7.22        9.77      6.98 o 
   0   6  12        1.51       13.58      7.46 o 
   1   6  12        3.84        6.67      7.15 o 
   2   6  12        0.02        5.87      8.08 o 
  -8   7  12        8.05        4.13      9.96 o 
  -7   7  12        0.11        8.35      9.28 o 
  -6   7  12        5.84       10.86      9.77 o 
  -5   7  12       23.30       28.18      9.11 o 
  -4   7  12        1.37        5.73      8.06 o 
  -3   7  12        8.67       11.93      8.07 o 
  -2   7  12        0.38        3.30     10.94 o 
  -1   7  12        0.04       -2.54     10.86 o 
   0   7  12        1.37       -3.97      8.89 o 
 -12   1  13        1.19        8.26      6.88 o 
 -11   1  13        7.01       11.13      6.91 o 
 -10   1  13        0.00       -5.12      7.41 o 
  -9   1  13        0.00       -0.51      7.97 o 
  -8   1  13        3.41       -2.14      9.16 o 
  -7   1  13        4.05       10.43     14.61 o 
  -6   1  13        1.63        3.11      8.65 o 
  -5   1  13        5.90       13.33      7.94 o 
  -4   1  13        0.47       23.45      9.05 o 
  -3   1  13       53.90       71.83      9.73 o 
  -2   1  13        2.00        3.00      7.80 o 
  -1   1  13       29.24       27.36     16.32 o 
   0   1  13       15.04       10.09      5.95 o 
   1   1  13        8.19        8.33      6.33 o 
   2   1  13        6.69       12.65      6.39 o 
   3   1  13        2.35        9.68      7.28 o 
 -12   2  13        7.30       20.57      7.59 o 
 -11   2  13       12.32       16.69      6.69 o 
 -10   2  13        1.72        7.52      8.00 o 
  -9   2  13        1.38        0.81      6.23 o 
  -8   2  13       31.66       27.49      9.63 o 
  -7   2  13        1.20       -2.51      8.85 o 
  -6   2  13        5.19        3.71      9.34 o 
  -5   2  13        0.47        4.21      8.90 o 
  -4   2  13       11.74       18.31      8.53 o 
  -3   2  13        4.41        2.66      7.86 o 
  -2   2  13       41.92       44.88      9.07 o 
  -1   2  13        9.24        7.16      7.48 o 
   0   2  13        6.67        5.63      7.86 o 
   1   2  13       13.74       13.30      6.14 o 
   2   2  13       15.76        9.20      7.30 o 
 -11   3  13        4.50        0.18      7.11 o 
 -10   3  13        0.63        3.33      8.14 o 
  -9   3  13       68.49       59.38      8.13 o 
  -8   3  13       37.77       34.47      7.10 o 
  -7   3  13        0.71       12.67      9.64 o 
  -6   3  13        2.40        3.90      9.15 o 
  -5   3  13        3.88       17.08      9.59 o 
  -4   3  13       10.03       14.61      9.77 o 
  -3   3  13        6.21       20.27      9.74 o 
  -2   3  13        0.03        8.45      9.17 o 
  -1   3  13       13.79        6.42     10.17 o 
   0   3  13        0.28        2.76      7.86 o 
   1   3  13        0.54        3.42      6.38 o 
   2   3  13        6.03       10.49      9.85 o 
 -10   4  13       21.71       29.18      8.36 o 
  -9   4  13        8.19        7.73      7.28 o 
  -8   4  13        4.30        9.63      8.31 o 
  -7   4  13        9.37       18.30      7.69 o 
  -6   4  13        4.91       10.34      9.44 o 
  -5   4  13        6.67       12.18      9.15 o 
  -4   4  13        0.14       -0.16      9.54 o 
  -3   4  13        8.84       17.23      9.49 o 
  -2   4  13       21.68       26.19      9.28 o 
  -1   4  13        3.03        4.56      7.26 o 
   0   4  13        0.29        6.38      7.37 o 
  -8   5  13        0.50        5.86      8.61 o 
  -7   5  13       29.23       31.54      8.73 o 
  -6   5  13        6.08       19.20      8.90 o 
  -5   5  13       17.42       25.14     10.19 o 
  -4   5  13       21.18       19.35     10.46 o 
  -3   5  13       13.12        6.64      9.27 o 
  -2   5  13        0.38        4.75      8.98 o 
  -1   5  13        1.23        8.76     11.43 o 
  -8   0  14       59.54       55.77     15.05 o 
  -7   0  14        0.85       -3.21     14.69 o 
  -6   0  14        1.92        8.71     15.01 o 
  -5   0  14       15.63       35.33     14.59 o 
  -4   0  14       23.09       37.90     13.35 o 
  -3   0  14        4.08       17.46     13.36 o 
  -7   1  14       33.52       34.65     10.96 o 
  -6   1  14       24.60       19.23      9.58 o 
  -5   1  14        3.77       -1.63      9.68 o 
  -4   1  14        2.16        3.70     10.69 o 
  -3   1  14       59.79       67.83      8.79 o 
                                                 
